# Supplementary material for: Wave-wise comparative genomic study for revealing the complete scenario and dynamic nature of COVID-19 pandemic in Bangladesh
Source: PLoS One. 2021 Sep 29;16(9):e0258019. doi: 10.1371/journal.pone.0258019 (PMC8480844; doi:10.1371/journal.pone.0258019)
Supplement: S3 File — GFF3 annotation file of the reference sequence. (GFF) [file pone.0258019.s003.gff]

##sequence-region NC_045512.2 1 29903
##species https://www.ncbi.nlm.nih.gov/Taxonomy/Browser/wwwtax.cgi?id=2697049
NC_045512.2	Giorgi	CDS	266	805	.	+	.	NSP1	Leader protein
NC_045512.2	Giorgi	CDS	806	2719	.	+	.	NSP2	Non-Structural protein 2
NC_045512.2	Giorgi	CDS	2720	8554	.	+	.	NSP3	Predicted phosphoesterase, papain-like proteinase
NC_045512.2	Giorgi	CDS	8555	10054	.	+	.	NSP4	Transmembrane protein
NC_045512.2	Giorgi	CDS	10055	10972	.	+	.	NSP5	3C-like proteinase
NC_045512.2	Giorgi	CDS	10973	11842	.	+	.	NSP6	Transmembrane protein
NC_045512.2	Giorgi	CDS	11843	12091	.	+	.	NSP7	Non-Structural protein 7
NC_045512.2	Giorgi	CDS	12092	12685	.	+	.	NSP8	Non-Structural protein 8
NC_045512.2	Giorgi	CDS	12686	13024	.	+	.	NSP9	ssRNA-binding protein
NC_045512.2	Giorgi	CDS	13025	13441	.	+	.	NSP10	Growth-factor-like protein
NC_045512.2	Giorgi	CDS	13442	13468	.	+	.	NSP12a	RNA-dependent RNA polymerase, pre-ribosomal frameshift
NC_045512.2	Giorgi	CDS	13468	16236	.	+	.	NSP12b	RNA-dependent RNA polymerase, post-ribosomal frameshift
NC_045512.2	Giorgi	CDS	16237	18039	.	+	.	NSP13	Helicase
NC_045512.2	Giorgi	CDS	18040	19620	.	+	.	NSP14	3'-to-5' exonuclease
NC_045512.2	Giorgi	CDS	19621	20658	.	+	.	NSP15	endoRNAse
NC_045512.2	Giorgi	CDS	20659	21552	.	+	.	NSP16	2'-O-ribose methyltransferase
NC_045512.2	Giorgi	CDS	21563	25384	.	+	.	S	Spike
NC_045512.2	Giorgi	CDS	25393	26220	.	+	.	ORF3a	ORF3a protein
NC_045512.2	Giorgi	CDS	26245	26472	.	+	.	E	Envelope
NC_045512.2	Giorgi	CDS	26523	27191	.	+	.	M	Membrane
NC_045512.2	Giorgi	CDS	27202	27387	.	+	.	ORF6	ORF6 protein
NC_045512.2	Giorgi	CDS	27394	27759	.	+	.	ORF7a	ORF7a protein
NC_045512.2	Giorgi	CDS	27756	27887	.	+	.	ORF7b	ORF7b protein
NC_045512.2	Giorgi	CDS	27894	28259	.	+	.	ORF8	ORF8 protein
NC_045512.2	Giorgi	CDS	28274	29533	.	+	.	N	Nucleocapsid protein
NC_045512.2	Giorgi	CDS	29558	29674	.	+	.	ORF10	ORF10 protein
