# Supplementary material for: Wave-wise comparative genomic study for revealing the complete scenario and dynamic nature of COVID-19 pandemic in Bangladesh
Source: PLoS One. 2021 Sep 29;16(9):e0258019. doi: 10.1371/journal.pone.0258019 (PMC8480844; doi:10.1371/journal.pone.0258019)
Supplement: S4 File — Detailed report on the mutation analysis of wave-1 and wave-2. (XLSX) [file pone.0258019.s004.xlsx]

## Sheet: full_report_wave-1
sample	refpos	refvar	qvar	qpos	qlength	protein	variant	varclass	annotation
BD_wave-1.980	10	T	A	4	29833	5'UTR	10	extragenic	NA
BD_wave-1.980	13	T	A	7	29833	5'UTR	13	extragenic	NA
BD_wave-1.980	241	C	T	235	29833	5'UTR	241	extragenic	NA
BD_wave-1.980	1163	A	T	1157	29833	NSP2	I120F	SNP	Non-Structural protein 2
BD_wave-1.980	3037	C	T	3031	29833	NSP3	F106F	SNP_silent	Predicted phosphoesterase, papain-like proteinase
BD_wave-1.980	7923	C	T	7917	29833	NSP3	S1735F	SNP	Predicted phosphoesterase, papain-like proteinase
BD_wave-1.980	8026	A	G	8020	29833	NSP3	A1769A	SNP_silent	Predicted phosphoesterase, papain-like proteinase
BD_wave-1.980	14408	C	T	14402	29833	NSP12b	P314L	SNP	RNA-dependent RNA polymerase, post-ribosomal frameshift
BD_wave-1.980	20403	A	G	20397	29833	NSP15	S261S	SNP_silent	endoRNAse
BD_wave-1.980	23403	A	G	23397	29833	S	D614G	SNP	Spike
BD_wave-1.980	28881	GGG	AAC	28875	29833	N	RG203KR	SNP	Nucleocapsid protein
BD_wave-1.91	13	T	C	29	29917	5'UTR	13	extragenic	NA
BD_wave-1.91	280	C	T	296	29917	NSP1	V5V	SNP_silent	Leader protein
BD_wave-1.91	8782	C	T	8798	29917	NSP4	S76S	SNP_silent	Transmembrane protein
BD_wave-1.91	10329	A	G	10345	29917	NSP5	D92G	SNP	3C-like proteinase
BD_wave-1.91	10870	G	T	10886	29917	NSP5	L272L	SNP_silent	3C-like proteinase
BD_wave-1.91	12119	C	T	12135	29917	NSP8	P10S	SNP	Non-Structural protein 8
BD_wave-1.91	15324	C	T	15340	29917	NSP12b	N619N	SNP_silent	RNA-dependent RNA polymerase, post-ribosomal frameshift
BD_wave-1.91	19414	G	A	19430	29917	NSP14	V459I	SNP	3'-to-5' exonuclease
BD_wave-1.91	22468	G	T	22484	29917	S	T302T	SNP_silent	Spike
BD_wave-1.91	28144	T	C	28160	29917	ORF8	L84S	SNP	ORF8 protein
BD_wave-1.91	28878	G	A	28894	29917	N	S202N	SNP	Nucleocapsid protein
BD_wave-1.91	29742	G	A	29758	29917	3'UTR	29742	extragenic	NA
BD_wave-1.83	33	C	T	6	29845	5'UTR	33	extragenic	NA
BD_wave-1.83	241	C	T	214	29845	5'UTR	241	extragenic	NA
BD_wave-1.83	1163	A	T	1136	29845	NSP2	I120F	SNP	Non-Structural protein 2
BD_wave-1.83	3037	C	T	3010	29845	NSP3	F106F	SNP_silent	Predicted phosphoesterase, papain-like proteinase
BD_wave-1.83	3961	C	T	3934	29845	NSP3	I414I	SNP_silent	Predicted phosphoesterase, papain-like proteinase
BD_wave-1.83	11782	A	G	11755	29845	NSP6	K270K	SNP_silent	Transmembrane protein
BD_wave-1.83	12170	G	A	12143	29845	NSP8	A27T	SNP	Non-Structural protein 8
BD_wave-1.83	14408	C	T	14381	29845	NSP12b	P314L	SNP	RNA-dependent RNA polymerase, post-ribosomal frameshift
BD_wave-1.83	23403	A	G	23376	29845	S	D614G	SNP	Spike
BD_wave-1.83	23523	A	T	23496	29845	S	E654V	SNP	Spike
BD_wave-1.83	23612	G	T	23585	29845	S	A684S	SNP	Spike
BD_wave-1.83	28253	C	T	28226	29845	ORF8	F120F	SNP_silent	ORF8 protein
BD_wave-1.83	28881	GGG	AAC	28854	29845	N	RG203KR	SNP	Nucleocapsid protein
BD_wave-1.770	34	A	T	22	29831	5'UTR	34	extragenic	NA
BD_wave-1.770	241	C	T	229	29831	5'UTR	241	extragenic	NA
BD_wave-1.770	1163	A	T	1151	29831	NSP2	I120F	SNP	Non-Structural protein 2
BD_wave-1.770	3037	C	T	3025	29831	NSP3	F106F	SNP_silent	Predicted phosphoesterase, papain-like proteinase
BD_wave-1.770	6019	A	G	6007	29831	NSP3	Q1100Q	SNP_silent	Predicted phosphoesterase, papain-like proteinase
BD_wave-1.770	6357	A	G	6345	29831	NSP3	E1213G	SNP	Predicted phosphoesterase, papain-like proteinase
BD_wave-1.770	9526	G	T	9514	29831	NSP4	M324I	SNP	Transmembrane protein
BD_wave-1.770	14408	C	T	14396	29831	NSP12b	P314L	SNP	RNA-dependent RNA polymerase, post-ribosomal frameshift
BD_wave-1.770	16397	G	T	16385	29831	NSP13	G54V	SNP	Helicase
BD_wave-1.770	22327	T	C	22315	29831	S	S255S	SNP_silent	Spike
BD_wave-1.770	23403	A	G	23391	29831	S	D614G	SNP	Spike
BD_wave-1.770	23587	G	C	23575	29831	S	Q675H	SNP	Spike
BD_wave-1.770	28083	G	T	28071	29831	ORF8	E64*	SNP_stop	ORF8 protein
BD_wave-1.770	28290	C	T	28278	29831	N	P6L	SNP	Nucleocapsid protein
BD_wave-1.770	28881	GGG	AAC	28869	29831	N	RG203KR	SNP	Nucleocapsid protein
BD_wave-1.770	29422	G	T	29410	29831	N	P383P	SNP_silent	Nucleocapsid protein
BD_wave-1.770	29767	AACAATGCTA	.	29754	29831	3'UTR	29767	extragenic	NA
BD_wave-1.770	29779	G	T	29757	29831	3'UTR	29779	extragenic	NA
BD_wave-1.770	29836	C	T	29814	29831	3'UTR	29836	extragenic	NA
BD_wave-1.288	37	C	T	31	29872	5'UTR	37	extragenic	NA
BD_wave-1.288	241	C	T	235	29872	5'UTR	241	extragenic	NA
BD_wave-1.288	1163	A	T	1157	29872	NSP2	I120F	SNP	Non-Structural protein 2
BD_wave-1.288	3037	C	T	3031	29872	NSP3	F106F	SNP_silent	Predicted phosphoesterase, papain-like proteinase
BD_wave-1.288	7113	C	T	7107	29872	NSP3	T1465I	SNP	Predicted phosphoesterase, papain-like proteinase
BD_wave-1.288	12061	A	G	12055	29872	NSP7	E73E	SNP_silent	Non-Structural protein 7
BD_wave-1.288	14408	C	T	14402	29872	NSP12b	P314L	SNP	RNA-dependent RNA polymerase, post-ribosomal frameshift
BD_wave-1.288	20406	T	C	20400	29872	NSP15	P262P	SNP_silent	endoRNAse
BD_wave-1.288	23403	A	G	23397	29872	S	D614G	SNP	Spike
BD_wave-1.288	28881	GGG	AAC	28875	29872	N	RG203KR	SNP	Nucleocapsid protein
BD_wave-1.288	29693	T	C	29687	29872	3'UTR	29693	extragenic	NA
BD_wave-1.288	29739	C	T	29733	29872	3'UTR	29739	extragenic	NA
BD_wave-1.79	37	C	T	6	29841	5'UTR	37	extragenic	NA
BD_wave-1.79	241	C	T	210	29841	5'UTR	241	extragenic	NA
BD_wave-1.79	1163	A	T	1132	29841	NSP2	I120F	SNP	Non-Structural protein 2
BD_wave-1.79	3037	C	T	3006	29841	NSP3	F106F	SNP_silent	Predicted phosphoesterase, papain-like proteinase
BD_wave-1.79	7113	C	T	7082	29841	NSP3	T1465I	SNP	Predicted phosphoesterase, papain-like proteinase
BD_wave-1.79	12061	A	G	12030	29841	NSP7	E73E	SNP_silent	Non-Structural protein 7
BD_wave-1.79	14408	C	T	14377	29841	NSP12b	P314L	SNP	RNA-dependent RNA polymerase, post-ribosomal frameshift
BD_wave-1.79	20406	T	C	20375	29841	NSP15	P262P	SNP_silent	endoRNAse
BD_wave-1.79	23403	A	G	23372	29841	S	D614G	SNP	Spike
BD_wave-1.79	28881	GGG	AAC	28850	29841	N	RG203KR	SNP	Nucleocapsid protein
BD_wave-1.79	29693	T	C	29662	29841	3'UTR	29693	extragenic	NA
BD_wave-1.79	29739	C	T	29708	29841	3'UTR	29739	extragenic	NA
BD_wave-1.81	37	C	T	31	29878	5'UTR	37	extragenic	NA
BD_wave-1.81	241	C	T	235	29878	5'UTR	241	extragenic	NA
BD_wave-1.81	1163	A	T	1157	29878	NSP2	I120F	SNP	Non-Structural protein 2
BD_wave-1.81	2118	G	T	2112	29878	NSP2	G438V	SNP	Non-Structural protein 2
BD_wave-1.81	3037	C	T	3031	29878	NSP3	F106F	SNP_silent	Predicted phosphoesterase, papain-like proteinase
BD_wave-1.81	12061	A	G	12055	29878	NSP7	E73E	SNP_silent	Non-Structural protein 7
BD_wave-1.81	12304	T	C	12298	29878	NSP8	Y71Y	SNP_silent	Non-Structural protein 8
BD_wave-1.81	14408	C	T	14402	29878	NSP12b	P314L	SNP	RNA-dependent RNA polymerase, post-ribosomal frameshift
BD_wave-1.81	20406	T	C	20400	29878	NSP15	P262P	SNP_silent	endoRNAse
BD_wave-1.81	23403	A	G	23397	29878	S	D614G	SNP	Spike
BD_wave-1.81	25452	C	T	25446	29878	ORF3a	I20I	SNP_silent	ORF3a protein
BD_wave-1.81	28881	GGG	AAC	28875	29878	N	RG203KR	SNP	Nucleocapsid protein
BD_wave-1.81	28904	G	A	28898	29878	N	A211T	SNP	Nucleocapsid protein
BD_wave-1.82	37	C	T	19	29859	5'UTR	37	extragenic	NA
BD_wave-1.82	241	C	T	223	29859	5'UTR	241	extragenic	NA
BD_wave-1.82	1163	A	T	1145	29859	NSP2	I120F	SNP	Non-Structural protein 2
BD_wave-1.82	3037	C	T	3019	29859	NSP3	F106F	SNP_silent	Predicted phosphoesterase, papain-like proteinase
BD_wave-1.82	12061	A	G	12043	29859	NSP7	E73E	SNP_silent	Non-Structural protein 7
BD_wave-1.82	14408	C	T	14390	29859	NSP12b	P314L	SNP	RNA-dependent RNA polymerase, post-ribosomal frameshift
BD_wave-1.82	20406	T	C	20388	29859	NSP15	P262P	SNP_silent	endoRNAse
BD_wave-1.82	23403	A	G	23385	29859	S	D614G	SNP	Spike
BD_wave-1.82	25452	C	T	25434	29859	ORF3a	I20I	SNP_silent	ORF3a protein
BD_wave-1.82	28881	GGG	AAC	28863	29859	N	RG203KR	SNP	Nucleocapsid protein
BD_wave-1.82	28904	G	A	28886	29859	N	A211T	SNP	Nucleocapsid protein
BD_wave-1.947	40	C	A	17	29839	5'UTR	40	extragenic	NA
BD_wave-1.947	241	C	T	218	29839	5'UTR	241	extragenic	NA
BD_wave-1.947	434	G	A	411	29839	NSP1	E57K	SNP	Leader protein
BD_wave-1.947	1163	A	T	1140	29839	NSP2	I120F	SNP	Non-Structural protein 2
BD_wave-1.947	3037	C	T	3014	29839	NSP3	F106F	SNP_silent	Predicted phosphoesterase, papain-like proteinase
BD_wave-1.947	4463	T	G	4440	29839	NSP3	S582A	SNP	Predicted phosphoesterase, papain-like proteinase
BD_wave-1.947	11266	G	T	11243	29839	NSP6	L98F	SNP	Transmembrane protein
BD_wave-1.947	14408	C	T	14385	29839	NSP12b	P314L	SNP	RNA-dependent RNA polymerase, post-ribosomal frameshift
BD_wave-1.947	19549	G	T	19526	29839	NSP14	A504S	SNP	3'-to-5' exonuclease
BD_wave-1.947	23403	A	G	23380	29839	S	D614G	SNP	Spike
BD_wave-1.947	23426	G	T	23403	29839	S	V622F	SNP	Spike
BD_wave-1.947	23604	C	G	23581	29839	S	P681R	SNP	Spike
BD_wave-1.947	25658	C	T	25635	29839	ORF3a	T89I	SNP	ORF3a protein
BD_wave-1.947	27263	C	T	27240	29839	ORF6	T21I	SNP	ORF6 protein
BD_wave-1.947	28618	T	C	28595	29839	N	T115T	SNP_silent	Nucleocapsid protein
BD_wave-1.947	28881	GGG	AAC	28858	29839	N	RG203KR	SNP	Nucleocapsid protein
BD_wave-1.606	43	T	C	43	29903	5'UTR	43	extragenic	NA
BD_wave-1.606	241	C	T	241	29903	5'UTR	241	extragenic	NA
BD_wave-1.606	1480	C	T	1480	29903	NSP2	A225A	SNP_silent	Non-Structural protein 2
BD_wave-1.606	3037	C	T	3037	29903	NSP3	F106F	SNP_silent	Predicted phosphoesterase, papain-like proteinase
BD_wave-1.606	14400	G	T	14400	29903	NSP12b	V311V	SNP_silent	RNA-dependent RNA polymerase, post-ribosomal frameshift
BD_wave-1.606	14408	C	T	14408	29903	NSP12b	P314L	SNP	RNA-dependent RNA polymerase, post-ribosomal frameshift
BD_wave-1.606	23403	A	G	23403	29903	S	D614G	SNP	Spike
BD_wave-1.606	25598	G	T	25598	29903	ORF3a	W69L	SNP	ORF3a protein
BD_wave-1.606	28812	G	C	28812	29903	N	S180T	SNP	Nucleocapsid protein
BD_wave-1.606	28881	GGG	AAC	28881	29903	N	RG203KR	SNP	Nucleocapsid protein
BD_wave-1.606	29118	C	T	29118	29903	N	T282I	SNP	Nucleocapsid protein
BD_wave-1.415	44	C	T	21	29828	5'UTR	44	extragenic	NA
BD_wave-1.415	241	C	T	218	29828	5'UTR	241	extragenic	NA
BD_wave-1.415	3037	C	T	3014	29828	NSP3	F106F	SNP_silent	Predicted phosphoesterase, papain-like proteinase
BD_wave-1.415	3163	T	C	3140	29828	NSP3	S148S	SNP_silent	Predicted phosphoesterase, papain-like proteinase
BD_wave-1.415	5716	G	A	5693	29828	NSP3	K999K	SNP_silent	Predicted phosphoesterase, papain-like proteinase
BD_wave-1.415	6541	C	T	6518	29828	NSP3	H1274H	SNP_silent	Predicted phosphoesterase, papain-like proteinase
BD_wave-1.415	7195	C	T	7172	29828	NSP3	T1492T	SNP_silent	Predicted phosphoesterase, papain-like proteinase
BD_wave-1.415	11078	T	C	11055	29828	NSP6	F36L	SNP	Transmembrane protein
BD_wave-1.415	14408	C	T	14385	29828	NSP12b	P314L	SNP	RNA-dependent RNA polymerase, post-ribosomal frameshift
BD_wave-1.415	14931	C	T	14908	29828	NSP12b	N488N	SNP_silent	RNA-dependent RNA polymerase, post-ribosomal frameshift
BD_wave-1.415	18747	C	T	18724	29828	NSP14	V236V	SNP_silent	3'-to-5' exonuclease
BD_wave-1.415	23403	A	G	23380	29828	S	D614G	SNP	Spike
BD_wave-1.415	26029	C	A	26006	29828	ORF3a	Q213K	SNP	ORF3a protein
BD_wave-1.415	28197	T	C	28174	29828	ORF8	C102R	SNP	ORF8 protein
BD_wave-1.415	28881	GGG	AAC	28858	29828	N	RG203KR	SNP	Nucleocapsid protein
BD_wave-1.893	44	C	T	19	29822	5'UTR	44	extragenic	NA
BD_wave-1.893	241	C	T	216	29822	5'UTR	241	extragenic	NA
BD_wave-1.893	3037	C	T	3012	29822	NSP3	F106F	SNP_silent	Predicted phosphoesterase, papain-like proteinase
BD_wave-1.893	3217	T	C	3192	29822	NSP3	S166S	SNP_silent	Predicted phosphoesterase, papain-like proteinase
BD_wave-1.893	8389	C	T	8364	29822	NSP3	N1890N	SNP_silent	Predicted phosphoesterase, papain-like proteinase
BD_wave-1.893	14408	C	T	14383	29822	NSP12b	P314L	SNP	RNA-dependent RNA polymerase, post-ribosomal frameshift
BD_wave-1.893	15324	C	T	15299	29822	NSP12b	N619N	SNP_silent	RNA-dependent RNA polymerase, post-ribosomal frameshift
BD_wave-1.893	15850	G	A	15825	29822	NSP12b	D795N	SNP	RNA-dependent RNA polymerase, post-ribosomal frameshift
BD_wave-1.893	18412	G	T	18387	29822	NSP14	V125F	SNP	3'-to-5' exonuclease
BD_wave-1.893	23403	A	G	23378	29822	S	D614G	SNP	Spike
BD_wave-1.893	23868	G	T	23843	29822	S	G769V	SNP	Spike
BD_wave-1.973	44	C	T	19	29822	5'UTR	44	extragenic	NA
BD_wave-1.973	241	C	T	216	29822	5'UTR	241	extragenic	NA
BD_wave-1.973	3037	C	T	3012	29822	NSP3	F106F	SNP_silent	Predicted phosphoesterase, papain-like proteinase
BD_wave-1.973	3217	T	C	3192	29822	NSP3	S166S	SNP_silent	Predicted phosphoesterase, papain-like proteinase
BD_wave-1.973	8389	C	T	8364	29822	NSP3	N1890N	SNP_silent	Predicted phosphoesterase, papain-like proteinase
BD_wave-1.973	14408	C	T	14383	29822	NSP12b	P314L	SNP	RNA-dependent RNA polymerase, post-ribosomal frameshift
BD_wave-1.973	15324	C	T	15299	29822	NSP12b	N619N	SNP_silent	RNA-dependent RNA polymerase, post-ribosomal frameshift
BD_wave-1.973	15850	G	A	15825	29822	NSP12b	D795N	SNP	RNA-dependent RNA polymerase, post-ribosomal frameshift
BD_wave-1.973	18412	G	T	18387	29822	NSP14	V125F	SNP	3'-to-5' exonuclease
BD_wave-1.973	23403	A	G	23378	29822	S	D614G	SNP	Spike
BD_wave-1.973	23868	G	T	23843	29822	S	G769V	SNP	Spike
BD_wave-1.479	61	G	T	36	29822	5'UTR	61	extragenic	NA
BD_wave-1.479	199	G	T	174	29822	5'UTR	199	extragenic	NA
BD_wave-1.479	241	C	T	216	29822	5'UTR	241	extragenic	NA
BD_wave-1.479	1163	A	T	1138	29822	NSP2	I120F	SNP	Non-Structural protein 2
BD_wave-1.479	3037	C	T	3012	29822	NSP3	F106F	SNP_silent	Predicted phosphoesterase, papain-like proteinase
BD_wave-1.479	4936	G	A	4911	29822	NSP3	K739K	SNP_silent	Predicted phosphoesterase, papain-like proteinase
BD_wave-1.479	14408	C	T	14383	29822	NSP12b	P314L	SNP	RNA-dependent RNA polymerase, post-ribosomal frameshift
BD_wave-1.479	16750	C	T	16725	29822	NSP13	P172S	SNP	Helicase
BD_wave-1.479	18183	C	T	18158	29822	NSP14	D48D	SNP_silent	3'-to-5' exonuclease
BD_wave-1.479	22088	C	T	22063	29822	S	L176F	SNP	Spike
BD_wave-1.479	23403	A	G	23378	29822	S	D614G	SNP	Spike
BD_wave-1.479	28881	GGG	AAC	28856	29822	N	RG203KR	SNP	Nucleocapsid protein
BD_wave-1.479	29621	A	C	29596	29822	ORF10	N22H	SNP	ORF10 protein
BD_wave-1.1028	106	C	T	52	29782	5'UTR	106	extragenic	NA
BD_wave-1.1028	241	C	T	187	29782	5'UTR	241	extragenic	NA
BD_wave-1.1028	434	G	A	380	29782	NSP1	E57K	SNP	Leader protein
BD_wave-1.1028	1163	A	T	1109	29782	NSP2	I120F	SNP	Non-Structural protein 2
BD_wave-1.1028	3037	C	T	2983	29782	NSP3	F106F	SNP_silent	Predicted phosphoesterase, papain-like proteinase
BD_wave-1.1028	5551	T	C	5497	29782	NSP3	L944L	SNP_silent	Predicted phosphoesterase, papain-like proteinase
BD_wave-1.1028	14408	C	T	14354	29782	NSP12b	P314L	SNP	RNA-dependent RNA polymerase, post-ribosomal frameshift
BD_wave-1.1028	23403	A	G	23349	29782	S	D614G	SNP	Spike
BD_wave-1.1028	23604	C	G	23550	29782	S	P681R	SNP	Spike
BD_wave-1.1028	26571	C	A	26517	29782	M	L17I	SNP	Membrane
BD_wave-1.1028	28079	G	T	28025	29782	ORF8	V62V	SNP_silent	ORF8 protein
BD_wave-1.1028	28881	GGG	AAC	28827	29782	N	RG203KR	SNP	Nucleocapsid protein
BD_wave-1.1028	29374	G	A	29320	29782	N	E367E	SNP_silent	Nucleocapsid protein
BD_wave-1.1037	106	C	T	102	29850	5'UTR	106	extragenic	NA
BD_wave-1.1037	241	C	T	237	29850	5'UTR	241	extragenic	NA
BD_wave-1.1037	434	G	A	430	29850	NSP1	E57K	SNP	Leader protein
BD_wave-1.1037	1163	A	T	1159	29850	NSP2	I120F	SNP	Non-Structural protein 2
BD_wave-1.1037	2245	C	T	2241	29850	NSP2	V480V	SNP_silent	Non-Structural protein 2
BD_wave-1.1037	3037	C	T	3033	29850	NSP3	F106F	SNP_silent	Predicted phosphoesterase, papain-like proteinase
BD_wave-1.1037	3141	C	T	3137	29850	NSP3	P141L	SNP	Predicted phosphoesterase, papain-like proteinase
BD_wave-1.1037	13803	A	G	13799	29850	NSP12b	K112K	SNP_silent	RNA-dependent RNA polymerase, post-ribosomal frameshift
BD_wave-1.1037	14408	C	T	14404	29850	NSP12b	P314L	SNP	RNA-dependent RNA polymerase, post-ribosomal frameshift
BD_wave-1.1037	15392	G	T	15388	29850	NSP12b	R642L	SNP	RNA-dependent RNA polymerase, post-ribosomal frameshift
BD_wave-1.1037	23403	A	G	23399	29850	S	D614G	SNP	Spike
BD_wave-1.1037	27723	A	G	27719	29850	ORF7a	I110M	SNP	ORF7a protein
BD_wave-1.1074	106	C	T	84	29829	5'UTR	106	extragenic	NA
BD_wave-1.1074	241	C	T	219	29829	5'UTR	241	extragenic	NA
BD_wave-1.1074	1163	A	T	1141	29829	NSP2	I120F	SNP	Non-Structural protein 2
BD_wave-1.1074	1193	A	G	1171	29829	NSP2	N130D	SNP	Non-Structural protein 2
BD_wave-1.1074	1473	C	T	1451	29829	NSP2	T223I	SNP	Non-Structural protein 2
BD_wave-1.1074	3037	C	T	3015	29829	NSP3	F106F	SNP_silent	Predicted phosphoesterase, papain-like proteinase
BD_wave-1.1074	3250	G	A	3228	29829	NSP3	E177E	SNP_silent	Predicted phosphoesterase, papain-like proteinase
BD_wave-1.1074	3542	A	G	3520	29829	NSP3	T275A	SNP	Predicted phosphoesterase, papain-like proteinase
BD_wave-1.1074	4890	C	T	4868	29829	NSP3	T724I	SNP	Predicted phosphoesterase, papain-like proteinase
BD_wave-1.1074	4974	T	C	4952	29829	NSP3	V752A	SNP	Predicted phosphoesterase, papain-like proteinase
BD_wave-1.1074	5730	C	T	5708	29829	NSP3	T1004I	SNP	Predicted phosphoesterase, papain-like proteinase
BD_wave-1.1074	9022	T	C	9000	29829	NSP4	C156C	SNP_silent	Transmembrane protein
BD_wave-1.1074	9693	C	T	9671	29829	NSP4	A380V	SNP	Transmembrane protein
BD_wave-1.1074	10323	A	G	10301	29829	NSP5	K90R	SNP	3C-like proteinase
BD_wave-1.1074	10702	C	T	10680	29829	NSP5	D216D	SNP_silent	3C-like proteinase
BD_wave-1.1074	11620	C	T	11598	29829	NSP6	F216F	SNP_silent	Transmembrane protein
BD_wave-1.1074	14408	C	T	14386	29829	NSP12b	P314L	SNP	RNA-dependent RNA polymerase, post-ribosomal frameshift
BD_wave-1.1074	15406	G	T	15384	29829	NSP12b	A647S	SNP	RNA-dependent RNA polymerase, post-ribosomal frameshift
BD_wave-1.1074	16163	C	T	16141	29829	NSP12b	T899I	SNP	RNA-dependent RNA polymerase, post-ribosomal frameshift
BD_wave-1.1074	17581	G	A	17559	29829	NSP13	V449I	SNP	Helicase
BD_wave-1.1074	20407	T	C	20385	29829	NSP15	F263L	SNP	endoRNAse
BD_wave-1.1074	21758	C	G	21736	29829	S	H66D	SNP	Spike
BD_wave-1.1074	21993	ATT	.	21970	29829	S	Y145	deletion	Spike
BD_wave-1.1074	22205	G	C	22180	29829	S	D215H	SNP	Spike
BD_wave-1.1074	22342	T	A	22317	29829	S	A260A	SNP_silent	Spike
BD_wave-1.1074	23012	G	A	22987	29829	S	E484K	SNP	Spike
BD_wave-1.1074	23403	A	G	23378	29829	S	D614G	SNP	Spike
BD_wave-1.1074	24795	C	T	24770	29829	S	A1078V	SNP	Spike
BD_wave-1.1074	27205	T	C	27180	29829	ORF6	F2L	SNP	ORF6 protein
BD_wave-1.1074	27270	A	G	27245	29829	ORF6	K23K	SNP_silent	ORF6 protein
BD_wave-1.1074	27722	T	C	27697	29829	ORF7a	I110T	SNP	ORF7a protein
BD_wave-1.1074	28321	G	A	28296	29829	N	T16T	SNP_silent	Nucleocapsid protein
BD_wave-1.1074	28881	GGG	AAC	28856	29829	N	RG203KR	SNP	Nucleocapsid protein
BD_wave-1.195	106	C	T	106	29864	5'UTR	106	extragenic	NA
BD_wave-1.195	241	C	T	241	29864	5'UTR	241	extragenic	NA
BD_wave-1.195	434	G	A	434	29864	NSP1	E57K	SNP	Leader protein
BD_wave-1.195	1163	A	T	1163	29864	NSP2	I120F	SNP	Non-Structural protein 2
BD_wave-1.195	3037	C	T	3037	29864	NSP3	F106F	SNP_silent	Predicted phosphoesterase, papain-like proteinase
BD_wave-1.195	13803	A	G	13803	29864	NSP12b	K112K	SNP_silent	RNA-dependent RNA polymerase, post-ribosomal frameshift
BD_wave-1.195	14408	C	T	14408	29864	NSP12b	P314L	SNP	RNA-dependent RNA polymerase, post-ribosomal frameshift
BD_wave-1.195	23120	G	T	23120	29864	S	A520S	SNP	Spike
BD_wave-1.195	23403	A	G	23403	29864	S	D614G	SNP	Spike
BD_wave-1.195	23604	C	G	23604	29864	S	P681R	SNP	Spike
BD_wave-1.195	28079	G	T	28079	29864	ORF8	V62V	SNP_silent	ORF8 protein
BD_wave-1.195	28881	GGG	AAC	28881	29864	N	RG203KR	SNP	Nucleocapsid protein
BD_wave-1.195	29490	A	G	29490	29864	N	Q406R	SNP	Nucleocapsid protein
BD_wave-1.195	29734	G	T	29734	29864	3'UTR	29734	extragenic	NA
BD_wave-1.247	106	C	T	100	29857	5'UTR	106	extragenic	NA
BD_wave-1.247	241	C	T	235	29857	5'UTR	241	extragenic	NA
BD_wave-1.247	434	G	A	428	29857	NSP1	E57K	SNP	Leader protein
BD_wave-1.247	1163	A	T	1157	29857	NSP2	I120F	SNP	Non-Structural protein 2
BD_wave-1.247	3037	C	T	3031	29857	NSP3	F106F	SNP_silent	Predicted phosphoesterase, papain-like proteinase
BD_wave-1.247	5100	C	T	5094	29857	NSP3	S794L	SNP	Predicted phosphoesterase, papain-like proteinase
BD_wave-1.247	10369	C	T	10363	29857	NSP5	R105R	SNP_silent	3C-like proteinase
BD_wave-1.247	13803	A	G	13797	29857	NSP12b	K112K	SNP_silent	RNA-dependent RNA polymerase, post-ribosomal frameshift
BD_wave-1.247	14408	C	T	14402	29857	NSP12b	P314L	SNP	RNA-dependent RNA polymerase, post-ribosomal frameshift
BD_wave-1.247	20709	G	T	20703	29857	NSP16	M17I	SNP	2'-O-ribose methyltransferase
BD_wave-1.247	21457	A	G	21451	29857	NSP16	I267V	SNP	2'-O-ribose methyltransferase
BD_wave-1.247	23120	G	T	23114	29857	S	A520S	SNP	Spike
BD_wave-1.247	23403	A	G	23397	29857	S	D614G	SNP	Spike
BD_wave-1.247	23604	C	G	23598	29857	S	P681R	SNP	Spike
BD_wave-1.247	26110	C	T	26104	29857	ORF3a	P240S	SNP	ORF3a protein
BD_wave-1.247	26840	G	T	26834	29857	M	T106T	SNP_silent	Membrane
BD_wave-1.247	28079	G	T	28073	29857	ORF8	V62V	SNP_silent	ORF8 protein
BD_wave-1.247	28254	A	.	28247	29857	ORF8	F120	deletion_frameshift	ORF8 protein
BD_wave-1.247	28881	GGG	AAC	28874	29857	N	RG203KR	SNP	Nucleocapsid protein
BD_wave-1.30	106	C	T	52	29812	5'UTR	106	extragenic	NA
BD_wave-1.30	241	C	T	187	29812	5'UTR	241	extragenic	NA
BD_wave-1.30	434	G	A	380	29812	NSP1	E57K	SNP	Leader protein
BD_wave-1.30	1163	A	T	1109	29812	NSP2	I120F	SNP	Non-Structural protein 2
BD_wave-1.30	3037	C	T	2983	29812	NSP3	F106F	SNP_silent	Predicted phosphoesterase, papain-like proteinase
BD_wave-1.30	5551	T	C	5497	29812	NSP3	L944L	SNP_silent	Predicted phosphoesterase, papain-like proteinase
BD_wave-1.30	13803	A	G	13749	29812	NSP12b	K112K	SNP_silent	RNA-dependent RNA polymerase, post-ribosomal frameshift
BD_wave-1.30	14408	C	T	14354	29812	NSP12b	P314L	SNP	RNA-dependent RNA polymerase, post-ribosomal frameshift
BD_wave-1.30	23403	A	G	23349	29812	S	D614G	SNP	Spike
BD_wave-1.30	23604	C	G	23550	29812	S	P681R	SNP	Spike
BD_wave-1.30	24834	G	A	24780	29812	S	R1091H	SNP	Spike
BD_wave-1.30	28079	G	T	28025	29812	ORF8	V62V	SNP_silent	ORF8 protein
BD_wave-1.30	28789	C	T	28735	29812	N	Y172Y	SNP_silent	Nucleocapsid protein
BD_wave-1.30	28881	GGG	AAC	28827	29812	N	RG203KR	SNP	Nucleocapsid protein
BD_wave-1.30	29762	C	T	29708	29812	3'UTR	29762	extragenic	NA
BD_wave-1.760	106	C	T	106	29865	5'UTR	106	extragenic	NA
BD_wave-1.760	241	C	T	241	29865	5'UTR	241	extragenic	NA
BD_wave-1.760	434	G	A	434	29865	NSP1	E57K	SNP	Leader protein
BD_wave-1.760	1163	A	T	1163	29865	NSP2	I120F	SNP	Non-Structural protein 2
BD_wave-1.760	3037	C	T	3037	29865	NSP3	F106F	SNP_silent	Predicted phosphoesterase, papain-like proteinase
BD_wave-1.760	8861	G	A	8861	29865	NSP4	V103M	SNP	Transmembrane protein
BD_wave-1.760	13411	T	C	13411	29865	NSP10	S129S	SNP_silent	Growth-factor-like protein
BD_wave-1.760	13803	A	G	13803	29865	NSP12b	K112K	SNP_silent	RNA-dependent RNA polymerase, post-ribosomal frameshift
BD_wave-1.760	14408	C	T	14408	29865	NSP12b	P314L	SNP	RNA-dependent RNA polymerase, post-ribosomal frameshift
BD_wave-1.760	16596	C	T	16596	29865	NSP13	Y120Y	SNP_silent	Helicase
BD_wave-1.760	19117	G	T	19117	29865	NSP14	A360S	SNP	3'-to-5' exonuclease
BD_wave-1.760	19983	C	T	19983	29865	NSP15	V121V	SNP_silent	endoRNAse
BD_wave-1.760	21952	C	T	21952	29865	S	V130V	SNP_silent	Spike
BD_wave-1.760	23403	A	G	23403	29865	S	D614G	SNP	Spike
BD_wave-1.760	23604	C	G	23604	29865	S	P681R	SNP	Spike
BD_wave-1.760	26151	C	A	26151	29865	ORF3a	S253S	SNP_silent	ORF3a protein
BD_wave-1.760	28079	G	T	28079	29865	ORF8	V62V	SNP_silent	ORF8 protein
BD_wave-1.760	28881	GGG	AAC	28881	29865	N	RG203KR	SNP	Nucleocapsid protein
BD_wave-1.760	29353	C	T	29353	29865	N	Y360Y	SNP_silent	Nucleocapsid protein
BD_wave-1.760	29409	C	T	29409	29865	N	T379I	SNP	Nucleocapsid protein
BD_wave-1.764	106	C	T	106	29854	5'UTR	106	extragenic	NA
BD_wave-1.764	241	C	T	241	29854	5'UTR	241	extragenic	NA
BD_wave-1.764	434	G	A	434	29854	NSP1	E57K	SNP	Leader protein
BD_wave-1.764	1163	A	T	1163	29854	NSP2	I120F	SNP	Non-Structural protein 2
BD_wave-1.764	3037	C	T	3037	29854	NSP3	F106F	SNP_silent	Predicted phosphoesterase, papain-like proteinase
BD_wave-1.764	8861	G	A	8861	29854	NSP4	V103M	SNP	Transmembrane protein
BD_wave-1.764	13411	T	C	13411	29854	NSP10	S129S	SNP_silent	Growth-factor-like protein
BD_wave-1.764	13803	A	G	13803	29854	NSP12b	K112K	SNP_silent	RNA-dependent RNA polymerase, post-ribosomal frameshift
BD_wave-1.764	14408	C	T	14408	29854	NSP12b	P314L	SNP	RNA-dependent RNA polymerase, post-ribosomal frameshift
BD_wave-1.764	16596	C	T	16596	29854	NSP13	Y120Y	SNP_silent	Helicase
BD_wave-1.764	19117	G	T	19117	29854	NSP14	A360S	SNP	3'-to-5' exonuclease
BD_wave-1.764	19983	C	T	19983	29854	NSP15	V121V	SNP_silent	endoRNAse
BD_wave-1.764	21952	C	T	21952	29854	S	V130V	SNP_silent	Spike
BD_wave-1.764	23403	A	G	23403	29854	S	D614G	SNP	Spike
BD_wave-1.764	23604	C	G	23604	29854	S	P681R	SNP	Spike
BD_wave-1.764	26151	C	A	26151	29854	ORF3a	S253S	SNP_silent	ORF3a protein
BD_wave-1.764	28079	G	T	28079	29854	ORF8	V62V	SNP_silent	ORF8 protein
BD_wave-1.764	28881	GGG	AAC	28881	29854	N	RG203KR	SNP	Nucleocapsid protein
BD_wave-1.764	29353	C	T	29353	29854	N	Y360Y	SNP_silent	Nucleocapsid protein
BD_wave-1.764	29409	C	T	29409	29854	N	T379I	SNP	Nucleocapsid protein
BD_wave-1.783	106	C	T	52	29782	5'UTR	106	extragenic	NA
BD_wave-1.783	241	C	T	187	29782	5'UTR	241	extragenic	NA
BD_wave-1.783	434	G	A	380	29782	NSP1	E57K	SNP	Leader protein
BD_wave-1.783	1163	A	T	1109	29782	NSP2	I120F	SNP	Non-Structural protein 2
BD_wave-1.783	3037	C	T	2983	29782	NSP3	F106F	SNP_silent	Predicted phosphoesterase, papain-like proteinase
BD_wave-1.783	5551	T	C	5497	29782	NSP3	L944L	SNP_silent	Predicted phosphoesterase, papain-like proteinase
BD_wave-1.783	14408	C	T	14354	29782	NSP12b	P314L	SNP	RNA-dependent RNA polymerase, post-ribosomal frameshift
BD_wave-1.783	23403	A	G	23349	29782	S	D614G	SNP	Spike
BD_wave-1.783	23604	C	G	23550	29782	S	P681R	SNP	Spike
BD_wave-1.783	26571	C	A	26517	29782	M	L17I	SNP	Membrane
BD_wave-1.783	28079	G	T	28025	29782	ORF8	V62V	SNP_silent	ORF8 protein
BD_wave-1.783	28881	GGG	AAC	28827	29782	N	RG203KR	SNP	Nucleocapsid protein
BD_wave-1.783	29374	G	A	29320	29782	N	E367E	SNP_silent	Nucleocapsid protein
BD_wave-1.839	106	C	T	106	29903	5'UTR	106	extragenic	NA
BD_wave-1.839	241	C	T	241	29903	5'UTR	241	extragenic	NA
BD_wave-1.839	1163	A	T	1163	29903	NSP2	I120F	SNP	Non-Structural protein 2
BD_wave-1.839	3037	C	T	3037	29903	NSP3	F106F	SNP_silent	Predicted phosphoesterase, papain-like proteinase
BD_wave-1.839	3072	G	A	3072	29903	NSP3	C118Y	SNP	Predicted phosphoesterase, papain-like proteinase
BD_wave-1.839	6543	C	T	6543	29903	NSP3	T1275I	SNP	Predicted phosphoesterase, papain-like proteinase
BD_wave-1.839	9022	T	C	9022	29903	NSP4	C156C	SNP_silent	Transmembrane protein
BD_wave-1.839	14181	G	C	14181	29903	NSP12b	L238F	SNP	RNA-dependent RNA polymerase, post-ribosomal frameshift
BD_wave-1.839	14408	C	T	14408	29903	NSP12b	P314L	SNP	RNA-dependent RNA polymerase, post-ribosomal frameshift
BD_wave-1.839	17410	C	T	17410	29903	NSP13	R392C	SNP	Helicase
BD_wave-1.839	19560	C	T	19560	29903	NSP14	S507S	SNP_silent	3'-to-5' exonuclease
BD_wave-1.839	21691	C	T	21691	29903	S	F43F	SNP_silent	Spike
BD_wave-1.839	23403	A	G	23403	29903	S	D614G	SNP	Spike
BD_wave-1.839	23545	G	A	23545	29903	S	E661E	SNP_silent	Spike
BD_wave-1.839	24406	T	C	24406	29903	S	L948L	SNP_silent	Spike
BD_wave-1.839	27741	C	T	27741	29903	ORF7a	L116L	SNP_silent	ORF7a protein
BD_wave-1.839	28881	GGG	AAC	28881	29903	N	RG203KR	SNP	Nucleocapsid protein
BD_wave-1.839	29674	G	T	29674	29903	3'UTR	29674	extragenic	NA
BD_wave-1.840	106	C	T	106	29903	5'UTR	106	extragenic	NA
BD_wave-1.840	241	C	T	241	29903	5'UTR	241	extragenic	NA
BD_wave-1.840	1163	A	T	1163	29903	NSP2	I120F	SNP	Non-Structural protein 2
BD_wave-1.840	3037	C	T	3037	29903	NSP3	F106F	SNP_silent	Predicted phosphoesterase, papain-like proteinase
BD_wave-1.840	3072	G	A	3072	29903	NSP3	C118Y	SNP	Predicted phosphoesterase, papain-like proteinase
BD_wave-1.840	6543	C	T	6543	29903	NSP3	T1275I	SNP	Predicted phosphoesterase, papain-like proteinase
BD_wave-1.840	9022	T	C	9022	29903	NSP4	C156C	SNP_silent	Transmembrane protein
BD_wave-1.840	14181	G	C	14181	29903	NSP12b	L238F	SNP	RNA-dependent RNA polymerase, post-ribosomal frameshift
BD_wave-1.840	14408	C	T	14408	29903	NSP12b	P314L	SNP	RNA-dependent RNA polymerase, post-ribosomal frameshift
BD_wave-1.840	17410	C	T	17410	29903	NSP13	R392C	SNP	Helicase
BD_wave-1.840	19560	C	T	19560	29903	NSP14	S507S	SNP_silent	3'-to-5' exonuclease
BD_wave-1.840	21691	C	T	21691	29903	S	F43F	SNP_silent	Spike
BD_wave-1.840	23403	A	G	23403	29903	S	D614G	SNP	Spike
BD_wave-1.840	23545	G	A	23545	29903	S	E661E	SNP_silent	Spike
BD_wave-1.840	24406	T	C	24406	29903	S	L948L	SNP_silent	Spike
BD_wave-1.840	27741	C	T	27741	29903	ORF7a	L116L	SNP_silent	ORF7a protein
BD_wave-1.840	28881	GGG	AAC	28881	29903	N	RG203KR	SNP	Nucleocapsid protein
BD_wave-1.840	29674	G	T	29674	29903	3'UTR	29674	extragenic	NA
BD_wave-1.600	110	C	T	110	29903	5'UTR	110	extragenic	NA
BD_wave-1.600	241	C	T	241	29903	5'UTR	241	extragenic	NA
BD_wave-1.600	1163	A	T	1163	29903	NSP2	I120F	SNP	Non-Structural protein 2
BD_wave-1.600	3037	C	T	3037	29903	NSP3	F106F	SNP_silent	Predicted phosphoesterase, papain-like proteinase
BD_wave-1.600	9891	C	T	9891	29903	NSP4	A446V	SNP	Transmembrane protein
BD_wave-1.600	13326	C	T	13326	29903	NSP10	T101I	SNP	Growth-factor-like protein
BD_wave-1.600	14408	C	T	14408	29903	NSP12b	P314L	SNP	RNA-dependent RNA polymerase, post-ribosomal frameshift
BD_wave-1.600	23403	A	G	23403	29903	S	D614G	SNP	Spike
BD_wave-1.600	25135	G	T	25135	29903	S	K1191N	SNP	Spike
BD_wave-1.600	26082	C	T	26082	29903	ORF3a	F230F	SNP_silent	ORF3a protein
BD_wave-1.600	28881	GGG	AAC	28881	29903	N	RG203KR	SNP	Nucleocapsid protein
BD_wave-1.988	110	C	T	81	29825	5'UTR	110	extragenic	NA
BD_wave-1.988	241	C	T	212	29825	5'UTR	241	extragenic	NA
BD_wave-1.988	1163	A	T	1134	29825	NSP2	I120F	SNP	Non-Structural protein 2
BD_wave-1.988	3037	C	T	3008	29825	NSP3	F106F	SNP_silent	Predicted phosphoesterase, papain-like proteinase
BD_wave-1.988	9891	C	T	9862	29825	NSP4	A446V	SNP	Transmembrane protein
BD_wave-1.988	13326	C	T	13297	29825	NSP10	T101I	SNP	Growth-factor-like protein
BD_wave-1.988	14408	C	T	14379	29825	NSP12b	P314L	SNP	RNA-dependent RNA polymerase, post-ribosomal frameshift
BD_wave-1.988	23403	A	G	23374	29825	S	D614G	SNP	Spike
BD_wave-1.988	25135	G	T	25106	29825	S	K1191N	SNP	Spike
BD_wave-1.988	26082	C	T	26053	29825	ORF3a	F230F	SNP_silent	ORF3a protein
BD_wave-1.988	28881	GGG	AAC	28852	29825	N	RG203KR	SNP	Nucleocapsid protein
BD_wave-1.930	124	G	A	70	29782	5'UTR	124	extragenic	NA
BD_wave-1.930	241	C	T	187	29782	5'UTR	241	extragenic	NA
BD_wave-1.930	1163	A	T	1109	29782	NSP2	I120F	SNP	Non-Structural protein 2
BD_wave-1.930	2246	G	T	2192	29782	NSP2	G481C	SNP	Non-Structural protein 2
BD_wave-1.930	3037	C	T	2983	29782	NSP3	F106F	SNP_silent	Predicted phosphoesterase, papain-like proteinase
BD_wave-1.930	6445	C	T	6391	29782	NSP3	D1242D	SNP_silent	Predicted phosphoesterase, papain-like proteinase
BD_wave-1.930	8679	A	C	8625	29782	NSP4	E42A	SNP	Transmembrane protein
BD_wave-1.930	9711	C	T	9657	29782	NSP4	S386F	SNP	Transmembrane protein
BD_wave-1.930	9973	G	A	9919	29782	NSP4	K473K	SNP_silent	Transmembrane protein
BD_wave-1.930	10626	C	T	10572	29782	NSP5	A191V	SNP	3C-like proteinase
BD_wave-1.930	14408	C	T	14354	29782	NSP12b	P314L	SNP	RNA-dependent RNA polymerase, post-ribosomal frameshift
BD_wave-1.930	22801	G	T	22747	29782	S	G413G	SNP_silent	Spike
BD_wave-1.930	23403	A	G	23349	29782	S	D614G	SNP	Spike
BD_wave-1.930	25502	T	C	25448	29782	ORF3a	I37T	SNP	ORF3a protein
BD_wave-1.930	25599	G	T	25545	29782	ORF3a	W69C	SNP	ORF3a protein
BD_wave-1.930	27213	C	T	27159	29782	ORF6	L4L	SNP_silent	ORF6 protein
BD_wave-1.930	28122	G	T	28068	29782	ORF8	G77C	SNP	ORF8 protein
BD_wave-1.930	28881	GGG	AAC	28827	29782	N	RG203KR	SNP	Nucleocapsid protein
BD_wave-1.942	124	G	A	102	29822	5'UTR	124	extragenic	NA
BD_wave-1.942	241	C	T	219	29822	5'UTR	241	extragenic	NA
BD_wave-1.942	1163	A	T	1141	29822	NSP2	I120F	SNP	Non-Structural protein 2
BD_wave-1.942	3037	C	T	3015	29822	NSP3	F106F	SNP_silent	Predicted phosphoesterase, papain-like proteinase
BD_wave-1.942	4890	C	T	4868	29822	NSP3	T724I	SNP	Predicted phosphoesterase, papain-like proteinase
BD_wave-1.942	6445	C	T	6423	29822	NSP3	D1242D	SNP_silent	Predicted phosphoesterase, papain-like proteinase
BD_wave-1.942	7432	A	G	7410	29822	NSP3	S1571S	SNP_silent	Predicted phosphoesterase, papain-like proteinase
BD_wave-1.942	9711	C	T	9689	29822	NSP4	S386F	SNP	Transmembrane protein
BD_wave-1.942	10397	T	C	10375	29822	NSP5	V114V	SNP_silent	3C-like proteinase
BD_wave-1.942	14408	C	T	14386	29822	NSP12b	P314L	SNP	RNA-dependent RNA polymerase, post-ribosomal frameshift
BD_wave-1.942	15444	G	T	15422	29822	NSP12b	M659I	SNP	RNA-dependent RNA polymerase, post-ribosomal frameshift
BD_wave-1.942	18828	C	T	18806	29822	NSP14	V263V	SNP_silent	3'-to-5' exonuclease
BD_wave-1.942	20601	T	C	20579	29822	NSP15	I327I	SNP_silent	endoRNAse
BD_wave-1.942	22801	G	T	22779	29822	S	G413G	SNP_silent	Spike
BD_wave-1.942	23403	A	G	23381	29822	S	D614G	SNP	Spike
BD_wave-1.942	25599	G	T	25577	29822	ORF3a	W69C	SNP	ORF3a protein
BD_wave-1.942	28122	G	T	28100	29822	ORF8	G77C	SNP	ORF8 protein
BD_wave-1.942	28808	G	A	28786	29822	N	G179S	SNP	Nucleocapsid protein
BD_wave-1.942	28881	GGG	AAC	28859	29822	N	RG203KR	SNP	Nucleocapsid protein
BD_wave-1.856	127	G	T	127	29903	5'UTR	127	extragenic	NA
BD_wave-1.856	241	C	T	241	29903	5'UTR	241	extragenic	NA
BD_wave-1.856	1163	A	T	1163	29903	NSP2	I120F	SNP	Non-Structural protein 2
BD_wave-1.856	2106	C	T	2106	29903	NSP2	T434I	SNP	Non-Structural protein 2
BD_wave-1.856	3037	C	T	3037	29903	NSP3	F106F	SNP_silent	Predicted phosphoesterase, papain-like proteinase
BD_wave-1.856	14408	C	T	14408	29903	NSP12b	P314L	SNP	RNA-dependent RNA polymerase, post-ribosomal frameshift
BD_wave-1.856	23403	A	G	23403	29903	S	D614G	SNP	Spike
BD_wave-1.856	23599	T	G	23599	29903	S	N679K	SNP	Spike
BD_wave-1.856	28831	C	T	28831	29903	N	S186S	SNP_silent	Nucleocapsid protein
BD_wave-1.856	28881	GGG	AAC	28881	29903	N	RG203KR	SNP	Nucleocapsid protein
BD_wave-1.856	29688	G	T	29688	29903	3'UTR	29688	extragenic	NA
BD_wave-1.358	160	G	T	160	29880	5'UTR	160	extragenic	NA
BD_wave-1.358	241	C	T	241	29880	5'UTR	241	extragenic	NA
BD_wave-1.358	2407	G	A	2407	29880	NSP2	K534K	SNP_silent	Non-Structural protein 2
BD_wave-1.358	2416	C	T	2416	29880	NSP2	Y537Y	SNP_silent	Non-Structural protein 2
BD_wave-1.358	3037	C	T	3037	29880	NSP3	F106F	SNP_silent	Predicted phosphoesterase, papain-like proteinase
BD_wave-1.358	5331	A	G	5331	29880	NSP3	K871R	SNP	Predicted phosphoesterase, papain-like proteinase
BD_wave-1.358	8371	G	T	8371	29880	NSP3	Q1884H	SNP	Predicted phosphoesterase, papain-like proteinase
BD_wave-1.358	14408	C	T	14408	29880	NSP12b	P314L	SNP	RNA-dependent RNA polymerase, post-ribosomal frameshift
BD_wave-1.358	17259	G	T	17259	29880	NSP13	E341D	SNP	Helicase
BD_wave-1.358	21639	C	T	21639	29880	S	P26L	SNP	Spike
BD_wave-1.358	23403	A	G	23403	29880	S	D614G	SNP	Spike
BD_wave-1.358	23635	C	T	23635	29880	S	S691S	SNP_silent	Spike
BD_wave-1.358	25563	G	T	25563	29880	ORF3a	Q57H	SNP	ORF3a protein
BD_wave-1.358	29738	CCACGCGGAGTACGATCGAGTGT	.	29737	29880	3'UTR	29738	extragenic	NA
BD_wave-1.1034	174	G	T	173	29835	5'UTR	174	extragenic	NA
BD_wave-1.1034	241	C	T	240	29835	5'UTR	241	extragenic	NA
BD_wave-1.1034	1059	C	T	1058	29835	NSP2	T85I	SNP	Non-Structural protein 2
BD_wave-1.1034	2692	A	T	2691	29835	NSP2	T629T	SNP_silent	Non-Structural protein 2
BD_wave-1.1034	3037	C	T	3036	29835	NSP3	F106F	SNP_silent	Predicted phosphoesterase, papain-like proteinase
BD_wave-1.1034	5230	G	T	5229	29835	NSP3	K837N	SNP	Predicted phosphoesterase, papain-like proteinase
BD_wave-1.1034	6402	C	T	6401	29835	NSP3	P1228L	SNP	Predicted phosphoesterase, papain-like proteinase
BD_wave-1.1034	7624	T	C	7623	29835	NSP3	V1635V	SNP_silent	Predicted phosphoesterase, papain-like proteinase
BD_wave-1.1034	8052	A	G	8051	29835	NSP3	N1778S	SNP	Predicted phosphoesterase, papain-like proteinase
BD_wave-1.1034	10323	A	G	10322	29835	NSP5	K90R	SNP	3C-like proteinase
BD_wave-1.1034	10396	G	T	10395	29835	NSP5	V114V	SNP_silent	3C-like proteinase
BD_wave-1.1034	10615	C	T	10614	29835	NSP5	D187D	SNP_silent	3C-like proteinase
BD_wave-1.1034	11288	TCTGGTTTT	.	11286	29835	NSP6	S106	deletion	Transmembrane protein
BD_wave-1.1034	14408	C	T	14398	29835	NSP12b	P314L	SNP	RNA-dependent RNA polymerase, post-ribosomal frameshift
BD_wave-1.1034	16687	A	G	16677	29835	NSP13	I151V	SNP	Helicase
BD_wave-1.1034	21614	C	T	21604	29835	S	L18F	SNP	Spike
BD_wave-1.1034	21801	A	C	21791	29835	S	D80A	SNP	Spike
BD_wave-1.1034	22286	CTTGCTTTA	.	22275	29835	S	L242	deletion	Spike
BD_wave-1.1034	22813	G	T	22794	29835	S	K417N	SNP	Spike
BD_wave-1.1034	23012	G	A	22993	29835	S	E484K	SNP	Spike
BD_wave-1.1034	23063	A	T	23044	29835	S	N501Y	SNP	Spike
BD_wave-1.1034	23403	A	G	23384	29835	S	D614G	SNP	Spike
BD_wave-1.1034	23664	C	T	23645	29835	S	A701V	SNP	Spike
BD_wave-1.1034	25563	G	T	25544	29835	ORF3a	Q57H	SNP	ORF3a protein
BD_wave-1.1034	25603	C	T	25584	29835	ORF3a	Q70Q	SNP_silent	ORF3a protein
BD_wave-1.1034	25904	C	T	25885	29835	ORF3a	S171L	SNP	ORF3a protein
BD_wave-1.1034	26456	C	T	26437	29835	E	P71L	SNP	Envelope
BD_wave-1.1034	28253	C	T	28234	29835	ORF8	F120F	SNP_silent	ORF8 protein
BD_wave-1.1034	28887	C	T	28868	29835	N	T205I	SNP	Nucleocapsid protein
BD_wave-1.114	174	G	T	174	29903	5'UTR	174	extragenic	NA
BD_wave-1.114	241	C	T	241	29903	5'UTR	241	extragenic	NA
BD_wave-1.114	1163	A	T	1163	29903	NSP2	I120F	SNP	Non-Structural protein 2
BD_wave-1.114	3037	C	T	3037	29903	NSP3	F106F	SNP_silent	Predicted phosphoesterase, papain-like proteinase
BD_wave-1.114	8026	A	G	8026	29903	NSP3	A1769A	SNP_silent	Predicted phosphoesterase, papain-like proteinase
BD_wave-1.114	9502	C	T	9502	29903	NSP4	A316A	SNP_silent	Transmembrane protein
BD_wave-1.114	14408	C	T	14408	29903	NSP12b	P314L	SNP	RNA-dependent RNA polymerase, post-ribosomal frameshift
BD_wave-1.114	16764	T	C	16764	29903	NSP13	L176L	SNP_silent	Helicase
BD_wave-1.114	23403	A	G	23403	29903	S	D614G	SNP	Spike
BD_wave-1.114	26533	C	T	26533	29903	M	S4F	SNP	Membrane
BD_wave-1.114	28312	C	T	28312	29903	N	P13P	SNP_silent	Nucleocapsid protein
BD_wave-1.114	28531	C	T	28531	29903	N	Y86Y	SNP_silent	Nucleocapsid protein
BD_wave-1.114	28881	GGG	AAC	28881	29903	N	RG203KR	SNP	Nucleocapsid protein
BD_wave-1.114	29742	G	T	29742	29903	3'UTR	29742	extragenic	NA
BD_wave-1.245	174	G	T	168	29840	5'UTR	174	extragenic	NA
BD_wave-1.245	241	C	T	235	29840	5'UTR	241	extragenic	NA
BD_wave-1.245	1059	C	T	1053	29840	NSP2	T85I	SNP	Non-Structural protein 2
BD_wave-1.245	2692	A	T	2686	29840	NSP2	T629T	SNP_silent	Non-Structural protein 2
BD_wave-1.245	3037	C	T	3031	29840	NSP3	F106F	SNP_silent	Predicted phosphoesterase, papain-like proteinase
BD_wave-1.245	5230	G	T	5224	29840	NSP3	K837N	SNP	Predicted phosphoesterase, papain-like proteinase
BD_wave-1.245	6402	C	T	6396	29840	NSP3	P1228L	SNP	Predicted phosphoesterase, papain-like proteinase
BD_wave-1.245	7624	T	C	7618	29840	NSP3	V1635V	SNP_silent	Predicted phosphoesterase, papain-like proteinase
BD_wave-1.245	8052	A	G	8046	29840	NSP3	N1778S	SNP	Predicted phosphoesterase, papain-like proteinase
BD_wave-1.245	10323	A	G	10317	29840	NSP5	K90R	SNP	3C-like proteinase
BD_wave-1.245	10396	G	T	10390	29840	NSP5	V114V	SNP_silent	3C-like proteinase
BD_wave-1.245	10615	C	T	10609	29840	NSP5	D187D	SNP_silent	3C-like proteinase
BD_wave-1.245	11288	TCTGGTTTT	.	11281	29840	NSP6	S106	deletion	Transmembrane protein
BD_wave-1.245	14408	C	T	14393	29840	NSP12b	P314L	SNP	RNA-dependent RNA polymerase, post-ribosomal frameshift
BD_wave-1.245	16687	A	G	16672	29840	NSP13	I151V	SNP	Helicase
BD_wave-1.245	21614	C	T	21599	29840	S	L18F	SNP	Spike
BD_wave-1.245	21762	C	T	21747	29840	S	A67V	SNP	Spike
BD_wave-1.245	21801	A	C	21786	29840	S	D80A	SNP	Spike
BD_wave-1.245	22206	A	G	22191	29840	S	D215G	SNP	Spike
BD_wave-1.245	22286	CTTGCTTTA	.	22270	29840	S	L242	deletion	Spike
BD_wave-1.245	22813	G	T	22789	29840	S	K417N	SNP	Spike
BD_wave-1.245	23012	G	A	22988	29840	S	E484K	SNP	Spike
BD_wave-1.245	23063	A	T	23039	29840	S	N501Y	SNP	Spike
BD_wave-1.245	23403	A	G	23379	29840	S	D614G	SNP	Spike
BD_wave-1.245	23664	C	T	23640	29840	S	A701V	SNP	Spike
BD_wave-1.245	25563	G	T	25539	29840	ORF3a	Q57H	SNP	ORF3a protein
BD_wave-1.245	25904	C	T	25880	29840	ORF3a	S171L	SNP	ORF3a protein
BD_wave-1.245	26456	C	T	26432	29840	E	P71L	SNP	Envelope
BD_wave-1.245	28253	C	T	28229	29840	ORF8	F120F	SNP_silent	ORF8 protein
BD_wave-1.245	28887	C	T	28863	29840	N	T205I	SNP	Nucleocapsid protein
BD_wave-1.300	174	G	T	170	29793	5'UTR	174	extragenic	NA
BD_wave-1.300	241	C	T	237	29793	5'UTR	241	extragenic	NA
BD_wave-1.300	1059	C	T	1055	29793	NSP2	T85I	SNP	Non-Structural protein 2
BD_wave-1.300	2692	A	T	2688	29793	NSP2	T629T	SNP_silent	Non-Structural protein 2
BD_wave-1.300	3037	C	T	3033	29793	NSP3	F106F	SNP_silent	Predicted phosphoesterase, papain-like proteinase
BD_wave-1.300	3551	C	.	3546	29793	NSP3	G277	deletion_frameshift	Predicted phosphoesterase, papain-like proteinase
BD_wave-1.300	3865	AC	.	3859	29793	NSP3	E382	deletion_frameshift	Predicted phosphoesterase, papain-like proteinase
BD_wave-1.300	7438	T	.	7430	29793	NSP3	Y1573	deletion_frameshift	Predicted phosphoesterase, papain-like proteinase
BD_wave-1.300	8052	A	G	8044	29793	NSP3	N1778S	SNP	Predicted phosphoesterase, papain-like proteinase
BD_wave-1.300	11288	TCTGGTTTT	.	11279	29793	NSP6	S106	deletion	Transmembrane protein
BD_wave-1.300	11540	G	T	11523	29793	NSP6	V190F	SNP	Transmembrane protein
BD_wave-1.300	12413	A	C	12396	29793	NSP8	N108H	SNP	Non-Structural protein 8
BD_wave-1.300	13642	TC	.	13624	29793	NSP12b	D58	deletion_frameshift	RNA-dependent RNA polymerase, post-ribosomal frameshift
BD_wave-1.300	14408	C	T	14389	29793	NSP12b	P314L	SNP	RNA-dependent RNA polymerase, post-ribosomal frameshift
BD_wave-1.300	16674	.	C	16656	29793	NSP13	K146	insertion_frameshift	Helicase
BD_wave-1.300	16687	A	G	16669	29793	NSP13	I151V	SNP	Helicase
BD_wave-1.300	21069	AA	.	21050	29793	NSP16	K137	deletion_frameshift	2'-O-ribose methyltransferase
BD_wave-1.300	21614	C	T	21594	29793	S	L18F	SNP	Spike
BD_wave-1.300	21801	A	C	21781	29793	S	D80A	SNP	Spike
BD_wave-1.300	22206	A	G	22186	29793	S	D215G	SNP	Spike
BD_wave-1.300	23403	A	G	23383	29793	S	D614G	SNP	Spike
BD_wave-1.300	25563	G	T	25543	29793	ORF3a	Q57H	SNP	ORF3a protein
BD_wave-1.300	25603	C	T	25583	29793	ORF3a	Q70Q	SNP_silent	ORF3a protein
BD_wave-1.300	26456	C	T	26436	29793	E	P71L	SNP	Envelope
BD_wave-1.300	28253	C	T	28233	29793	ORF8	F120F	SNP_silent	ORF8 protein
BD_wave-1.300	28887	C	T	28867	29793	N	T205I	SNP	Nucleocapsid protein
BD_wave-1.301	174	G	T	143	29803	5'UTR	174	extragenic	NA
BD_wave-1.301	241	C	T	210	29803	5'UTR	241	extragenic	NA
BD_wave-1.301	1059	C	T	1028	29803	NSP2	T85I	SNP	Non-Structural protein 2
BD_wave-1.301	2692	A	T	2661	29803	NSP2	T629T	SNP_silent	Non-Structural protein 2
BD_wave-1.301	3037	C	T	3006	29803	NSP3	F106F	SNP_silent	Predicted phosphoesterase, papain-like proteinase
BD_wave-1.301	6402	C	T	6371	29803	NSP3	P1228L	SNP	Predicted phosphoesterase, papain-like proteinase
BD_wave-1.301	8052	A	G	8021	29803	NSP3	N1778S	SNP	Predicted phosphoesterase, papain-like proteinase
BD_wave-1.301	8516	G	A	8485	29803	NSP3	V1933I	SNP	Predicted phosphoesterase, papain-like proteinase
BD_wave-1.301	10396	G	T	10365	29803	NSP5	V114V	SNP_silent	3C-like proteinase
BD_wave-1.301	11288	TCTGGTTTT	.	11256	29803	NSP6	S106	deletion	Transmembrane protein
BD_wave-1.301	14408	C	T	14368	29803	NSP12b	P314L	SNP	RNA-dependent RNA polymerase, post-ribosomal frameshift
BD_wave-1.301	14867	.	C	14828	29803	NSP12b	V467	insertion_frameshift	RNA-dependent RNA polymerase, post-ribosomal frameshift
BD_wave-1.301	16687	A	G	16648	29803	NSP13	I151V	SNP	Helicase
BD_wave-1.301	16786	G	.	16746	29803	NSP13	T183	deletion_frameshift	Helicase
BD_wave-1.301	18579	A	.	18538	29803	NSP14	R180	deletion_frameshift	3'-to-5' exonuclease
BD_wave-1.301	22281	CTTTACTTG	.	22239	29803	S	L242	deletion	Spike
BD_wave-1.301	22813	G	T	22763	29803	S	K417N	SNP	Spike
BD_wave-1.301	23012	G	A	22962	29803	S	E484K	SNP	Spike
BD_wave-1.301	23403	A	G	23353	29803	S	D614G	SNP	Spike
BD_wave-1.301	23664	C	T	23614	29803	S	A701V	SNP	Spike
BD_wave-1.301	24291	G	A	24241	29803	S	G910E	SNP	Spike
BD_wave-1.301	25563	G	T	25513	29803	ORF3a	Q57H	SNP	ORF3a protein
BD_wave-1.301	26456	C	T	26406	29803	E	P71L	SNP	Envelope
BD_wave-1.301	28253	C	T	28203	29803	ORF8	F120F	SNP_silent	ORF8 protein
BD_wave-1.301	28887	C	T	28837	29803	N	T205I	SNP	Nucleocapsid protein
BD_wave-1.578	174	G	A	173	29869	5'UTR	174	extragenic	NA
BD_wave-1.578	241	C	T	240	29869	5'UTR	241	extragenic	NA
BD_wave-1.578	1163	A	T	1162	29869	NSP2	I120F	SNP	Non-Structural protein 2
BD_wave-1.578	3037	C	T	3036	29869	NSP3	F106F	SNP_silent	Predicted phosphoesterase, papain-like proteinase
BD_wave-1.578	7390	C	T	7389	29869	NSP3	A1557A	SNP_silent	Predicted phosphoesterase, papain-like proteinase
BD_wave-1.578	14408	C	T	14407	29869	NSP12b	P314L	SNP	RNA-dependent RNA polymerase, post-ribosomal frameshift
BD_wave-1.578	23403	A	G	23402	29869	S	D614G	SNP	Spike
BD_wave-1.578	25916	C	T	25915	29869	ORF3a	T175I	SNP	ORF3a protein
BD_wave-1.578	28881	GGG	AAC	28880	29869	N	RG203KR	SNP	Nucleocapsid protein
BD_wave-1.578	29686	C	T	29685	29869	3'UTR	29686	extragenic	NA
BD_wave-1.679	174	G	A	141	29847	5'UTR	174	extragenic	NA
BD_wave-1.679	241	C	T	208	29847	5'UTR	241	extragenic	NA
BD_wave-1.679	1163	A	T	1130	29847	NSP2	I120F	SNP	Non-Structural protein 2
BD_wave-1.679	3037	C	T	3004	29847	NSP3	F106F	SNP_silent	Predicted phosphoesterase, papain-like proteinase
BD_wave-1.679	10537	C	T	10504	29847	NSP5	Y161Y	SNP_silent	3C-like proteinase
BD_wave-1.679	14408	C	T	14375	29847	NSP12b	P314L	SNP	RNA-dependent RNA polymerase, post-ribosomal frameshift
BD_wave-1.679	15025	G	T	14992	29847	NSP12b	A520S	SNP	RNA-dependent RNA polymerase, post-ribosomal frameshift
BD_wave-1.679	23403	A	G	23370	29847	S	D614G	SNP	Spike
BD_wave-1.679	28881	GGG	AAC	28848	29847	N	RG203KR	SNP	Nucleocapsid protein
BD_wave-1.251	182	T	C	176	29850	5'UTR	182	extragenic	NA
BD_wave-1.251	241	C	T	235	29850	5'UTR	241	extragenic	NA
BD_wave-1.251	1163	A	T	1157	29850	NSP2	I120F	SNP	Non-Structural protein 2
BD_wave-1.251	3037	C	T	3031	29850	NSP3	F106F	SNP_silent	Predicted phosphoesterase, papain-like proteinase
BD_wave-1.251	3955	G	T	3949	29850	NSP3	K412N	SNP	Predicted phosphoesterase, papain-like proteinase
BD_wave-1.251	4990	C	T	4984	29850	NSP3	D757D	SNP_silent	Predicted phosphoesterase, papain-like proteinase
BD_wave-1.251	5784	C	T	5778	29850	NSP3	T1022I	SNP	Predicted phosphoesterase, papain-like proteinase
BD_wave-1.251	13992	A	T	13986	29850	NSP12b	Q175H	SNP	RNA-dependent RNA polymerase, post-ribosomal frameshift
BD_wave-1.251	14408	C	T	14402	29850	NSP12b	P314L	SNP	RNA-dependent RNA polymerase, post-ribosomal frameshift
BD_wave-1.251	15100	G	A	15094	29850	NSP12b	A545T	SNP	RNA-dependent RNA polymerase, post-ribosomal frameshift
BD_wave-1.251	21372	G	T	21366	29850	NSP16	Q238H	SNP	2'-O-ribose methyltransferase
BD_wave-1.251	22252	A	T	22246	29850	S	P230P	SNP_silent	Spike
BD_wave-1.251	23350	T	C	23344	29850	S	S596S	SNP_silent	Spike
BD_wave-1.251	23403	A	G	23397	29850	S	D614G	SNP	Spike
BD_wave-1.251	23604	C	G	23598	29850	S	P681R	SNP	Spike
BD_wave-1.251	26681	C	T	26675	29850	M	F53F	SNP_silent	Membrane
BD_wave-1.251	28881	GGG	AAC	28875	29850	N	RG203KR	SNP	Nucleocapsid protein
BD_wave-1.270	189	G	A	183	29856	5'UTR	189	extragenic	NA
BD_wave-1.270	241	C	T	235	29856	5'UTR	241	extragenic	NA
BD_wave-1.270	1163	A	T	1157	29856	NSP2	I120F	SNP	Non-Structural protein 2
BD_wave-1.270	3037	C	T	3031	29856	NSP3	F106F	SNP_silent	Predicted phosphoesterase, papain-like proteinase
BD_wave-1.270	3955	G	T	3949	29856	NSP3	K412N	SNP	Predicted phosphoesterase, papain-like proteinase
BD_wave-1.270	14408	C	T	14402	29856	NSP12b	P314L	SNP	RNA-dependent RNA polymerase, post-ribosomal frameshift
BD_wave-1.270	17400	T	C	17394	29856	NSP13	N388N	SNP_silent	Helicase
BD_wave-1.270	22335	G	T	22329	29856	S	W258L	SNP	Spike
BD_wave-1.270	23403	A	G	23397	29856	S	D614G	SNP	Spike
BD_wave-1.270	23604	C	G	23598	29856	S	P681R	SNP	Spike
BD_wave-1.270	25617	G	T	25611	29856	ORF3a	K75N	SNP	ORF3a protein
BD_wave-1.270	26604	T	C	26598	29856	M	F28L	SNP	Membrane
BD_wave-1.270	26681	C	T	26675	29856	M	F53F	SNP_silent	Membrane
BD_wave-1.270	27379	A	G	27373	29856	ORF6	I60V	SNP	ORF6 protein
BD_wave-1.270	27434	C	T	27428	29856	ORF7a	T14I	SNP	ORF7a protein
BD_wave-1.270	28881	GGG	AAC	28875	29856	N	RG203KR	SNP	Nucleocapsid protein
BD_wave-1.1040	198	GG	AA	173	29823	5'UTR	198	extragenic	NA
BD_wave-1.1040	202	.	G	178	29823	5'UTR	202	extragenic	NA
BD_wave-1.1040	204	G	A	180	29823	5'UTR	204	extragenic	NA
BD_wave-1.1040	241	C	T	217	29823	5'UTR	241	extragenic	NA
BD_wave-1.1040	3037	C	T	3013	29823	NSP3	F106F	SNP_silent	Predicted phosphoesterase, papain-like proteinase
BD_wave-1.1040	14408	C	T	14384	29823	NSP12b	P314L	SNP	RNA-dependent RNA polymerase, post-ribosomal frameshift
BD_wave-1.1040	23403	A	G	23379	29823	S	D614G	SNP	Spike
BD_wave-1.1040	29794	G	C	29770	29823	3'UTR	29794	extragenic	NA
BD_wave-1.341	199	G	T	199	29903	5'UTR	199	extragenic	NA
BD_wave-1.341	241	C	T	241	29903	5'UTR	241	extragenic	NA
BD_wave-1.341	1163	A	T	1163	29903	NSP2	I120F	SNP	Non-Structural protein 2
BD_wave-1.341	3037	C	T	3037	29903	NSP3	F106F	SNP_silent	Predicted phosphoesterase, papain-like proteinase
BD_wave-1.341	8026	A	G	8026	29903	NSP3	A1769A	SNP_silent	Predicted phosphoesterase, papain-like proteinase
BD_wave-1.341	9502	C	T	9502	29903	NSP4	A316A	SNP_silent	Transmembrane protein
BD_wave-1.341	11083	G	T	11083	29903	NSP6	L37F	SNP	Transmembrane protein
BD_wave-1.341	14408	C	T	14408	29903	NSP12b	P314L	SNP	RNA-dependent RNA polymerase, post-ribosomal frameshift
BD_wave-1.341	23403	A	G	23403	29903	S	D614G	SNP	Spike
BD_wave-1.341	26895	C	T	26895	29903	M	H125Y	SNP	Membrane
BD_wave-1.341	28881	GGG	AAC	28881	29903	N	RG203KR	SNP	Nucleocapsid protein
BD_wave-1.346	199	G	T	199	29903	5'UTR	199	extragenic	NA
BD_wave-1.346	241	C	T	241	29903	5'UTR	241	extragenic	NA
BD_wave-1.346	1163	A	T	1163	29903	NSP2	I120F	SNP	Non-Structural protein 2
BD_wave-1.346	3037	C	T	3037	29903	NSP3	F106F	SNP_silent	Predicted phosphoesterase, papain-like proteinase
BD_wave-1.346	6990	C	T	6990	29903	NSP3	S1424F	SNP	Predicted phosphoesterase, papain-like proteinase
BD_wave-1.346	8026	A	G	8026	29903	NSP3	A1769A	SNP_silent	Predicted phosphoesterase, papain-like proteinase
BD_wave-1.346	9502	C	T	9502	29903	NSP4	A316A	SNP_silent	Transmembrane protein
BD_wave-1.346	11083	G	T	11083	29903	NSP6	L37F	SNP	Transmembrane protein
BD_wave-1.346	14408	C	T	14408	29903	NSP12b	P314L	SNP	RNA-dependent RNA polymerase, post-ribosomal frameshift
BD_wave-1.346	23403	A	G	23403	29903	S	D614G	SNP	Spike
BD_wave-1.346	26895	C	T	26895	29903	M	H125Y	SNP	Membrane
BD_wave-1.346	28881	GGG	AAC	28881	29903	N	RG203KR	SNP	Nucleocapsid protein
BD_wave-1.295	203	C	T	197	29856	5'UTR	203	extragenic	NA
BD_wave-1.295	241	C	T	235	29856	5'UTR	241	extragenic	NA
BD_wave-1.295	3037	C	T	3031	29856	NSP3	F106F	SNP_silent	Predicted phosphoesterase, papain-like proteinase
BD_wave-1.295	3992	C	T	3986	29856	NSP3	T424T	SNP_silent	Predicted phosphoesterase, papain-like proteinase
BD_wave-1.295	14408	C	T	14402	29856	NSP12b	P314L	SNP	RNA-dependent RNA polymerase, post-ribosomal frameshift
BD_wave-1.295	18877	C	T	18871	29856	NSP14	C279C	SNP_silent	3'-to-5' exonuclease
BD_wave-1.295	22444	C	T	22438	29856	S	D294D	SNP_silent	Spike
BD_wave-1.295	23403	A	G	23397	29856	S	D614G	SNP	Spike
BD_wave-1.295	25422	T	C	25416	29856	ORF3a	I10I	SNP_silent	ORF3a protein
BD_wave-1.295	25494	G	T	25488	29856	ORF3a	T34T	SNP_silent	ORF3a protein
BD_wave-1.295	25563	G	T	25557	29856	ORF3a	Q57H	SNP	ORF3a protein
BD_wave-1.295	26735	C	T	26729	29856	M	Y71Y	SNP_silent	Membrane
BD_wave-1.295	28854	C	T	28848	29856	N	S194L	SNP	Nucleocapsid protein
BD_wave-1.546	203	C	T	197	29872	5'UTR	203	extragenic	NA
BD_wave-1.546	241	C	T	235	29872	5'UTR	241	extragenic	NA
BD_wave-1.546	1163	A	T	1157	29872	NSP2	I120F	SNP	Non-Structural protein 2
BD_wave-1.546	3037	C	T	3031	29872	NSP3	F106F	SNP_silent	Predicted phosphoesterase, papain-like proteinase
BD_wave-1.546	4503	A	T	4497	29872	NSP3	E595V	SNP	Predicted phosphoesterase, papain-like proteinase
BD_wave-1.546	5869	C	T	5863	29872	NSP3	Y1050Y	SNP_silent	Predicted phosphoesterase, papain-like proteinase
BD_wave-1.546	9643	T	A	9637	29872	NSP4	I363I	SNP_silent	Transmembrane protein
BD_wave-1.546	9724	C	T	9718	29872	NSP4	F390F	SNP_silent	Transmembrane protein
BD_wave-1.546	14408	C	T	14402	29872	NSP12b	P314L	SNP	RNA-dependent RNA polymerase, post-ribosomal frameshift
BD_wave-1.546	23403	A	G	23397	29872	S	D614G	SNP	Spike
BD_wave-1.546	25317	C	T	25311	29872	S	S1252F	SNP	Spike
BD_wave-1.546	26681	C	T	26675	29872	M	F53F	SNP_silent	Membrane
BD_wave-1.546	28881	GGG	AAC	28875	29872	N	RG203KR	SNP	Nucleocapsid protein
BD_wave-1.711	203	C	T	178	29822	5'UTR	203	extragenic	NA
BD_wave-1.711	241	C	T	216	29822	5'UTR	241	extragenic	NA
BD_wave-1.711	1163	A	T	1138	29822	NSP2	I120F	SNP	Non-Structural protein 2
BD_wave-1.711	3037	C	T	3012	29822	NSP3	F106F	SNP_silent	Predicted phosphoesterase, papain-like proteinase
BD_wave-1.711	4668	C	T	4643	29822	NSP3	S650F	SNP	Predicted phosphoesterase, papain-like proteinase
BD_wave-1.711	6352	G	T	6327	29822	NSP3	K1211N	SNP	Predicted phosphoesterase, papain-like proteinase
BD_wave-1.711	8026	A	G	8001	29822	NSP3	A1769A	SNP_silent	Predicted phosphoesterase, papain-like proteinase
BD_wave-1.711	14408	C	T	14383	29822	NSP12b	P314L	SNP	RNA-dependent RNA polymerase, post-ribosomal frameshift
BD_wave-1.711	22118	T	C	22093	29822	S	F186L	SNP	Spike
BD_wave-1.711	23114	C	T	23089	29822	S	L517L	SNP_silent	Spike
BD_wave-1.711	23403	A	G	23378	29822	S	D614G	SNP	Spike
BD_wave-1.711	23536	C	T	23511	29822	S	N658N	SNP_silent	Spike
BD_wave-1.711	28881	GGG	AAC	28856	29822	N	RG203KR	SNP	Nucleocapsid protein
BD_wave-1.711	28909	C	T	28884	29822	N	G212G	SNP_silent	Nucleocapsid protein
BD_wave-1.950	203	C	T	154	29782	5'UTR	203	extragenic	NA
BD_wave-1.950	241	C	T	192	29782	5'UTR	241	extragenic	NA
BD_wave-1.950	1163	A	T	1114	29782	NSP2	I120F	SNP	Non-Structural protein 2
BD_wave-1.950	3037	C	T	2988	29782	NSP3	F106F	SNP_silent	Predicted phosphoesterase, papain-like proteinase
BD_wave-1.950	3955	G	T	3906	29782	NSP3	K412N	SNP	Predicted phosphoesterase, papain-like proteinase
BD_wave-1.950	6026	C	T	5977	29782	NSP3	P1103S	SNP	Predicted phosphoesterase, papain-like proteinase
BD_wave-1.950	11956	C	T	11907	29782	NSP7	D38D	SNP_silent	Non-Structural protein 7
BD_wave-1.950	14408	C	T	14359	29782	NSP12b	P314L	SNP	RNA-dependent RNA polymerase, post-ribosomal frameshift
BD_wave-1.950	18261	C	T	18212	29782	NSP14	I74I	SNP_silent	3'-to-5' exonuclease
BD_wave-1.950	20055	A	G	20006	29782	NSP15	E145E	SNP_silent	endoRNAse
BD_wave-1.950	21219	C	T	21170	29782	NSP16	F187F	SNP_silent	2'-O-ribose methyltransferase
BD_wave-1.950	23403	A	G	23354	29782	S	D614G	SNP	Spike
BD_wave-1.950	23604	C	G	23555	29782	S	P681R	SNP	Spike
BD_wave-1.950	27529	T	G	27480	29782	ORF7a	F46V	SNP	ORF7a protein
BD_wave-1.950	28851	G	C	28802	29782	N	S193T	SNP	Nucleocapsid protein
BD_wave-1.950	28881	GGG	AAC	28832	29782	N	RG203KR	SNP	Nucleocapsid protein
BD_wave-1.950	29420	C	T	29371	29782	N	P383S	SNP	Nucleocapsid protein
BD_wave-1.750	204	G	T	150	29804	5'UTR	204	extragenic	NA
BD_wave-1.750	241	C	T	187	29804	5'UTR	241	extragenic	NA
BD_wave-1.750	1163	A	T	1109	29804	NSP2	I120F	SNP	Non-Structural protein 2
BD_wave-1.750	2094	C	T	2040	29804	NSP2	S430L	SNP	Non-Structural protein 2
BD_wave-1.750	3037	C	T	2983	29804	NSP3	F106F	SNP_silent	Predicted phosphoesterase, papain-like proteinase
BD_wave-1.750	12756	C	T	12702	29804	NSP9	T24I	SNP	ssRNA-binding protein
BD_wave-1.750	14408	C	T	14354	29804	NSP12b	P314L	SNP	RNA-dependent RNA polymerase, post-ribosomal frameshift
BD_wave-1.750	14790	C	T	14736	29804	NSP12b	I441I	SNP_silent	RNA-dependent RNA polymerase, post-ribosomal frameshift
BD_wave-1.750	20238	G	T	20184	29804	NSP15	R206S	SNP	endoRNAse
BD_wave-1.750	23403	A	G	23349	29804	S	D614G	SNP	Spike
BD_wave-1.750	27942	C	T	27888	29804	ORF8	H17Y	SNP	ORF8 protein
BD_wave-1.750	28703	G	C	28649	29804	N	D144H	SNP	Nucleocapsid protein
BD_wave-1.750	28881	GGG	AAC	28827	29804	N	RG203KR	SNP	Nucleocapsid protein
BD_wave-1.119	205	T	C	205	29903	5'UTR	205	extragenic	NA
BD_wave-1.119	241	C	T	241	29903	5'UTR	241	extragenic	NA
BD_wave-1.119	1163	A	T	1163	29903	NSP2	I120F	SNP	Non-Structural protein 2
BD_wave-1.119	3037	C	T	3037	29903	NSP3	F106F	SNP_silent	Predicted phosphoesterase, papain-like proteinase
BD_wave-1.119	10323	A	G	10323	29903	NSP5	K90R	SNP	3C-like proteinase
BD_wave-1.119	14408	C	T	14408	29903	NSP12b	P314L	SNP	RNA-dependent RNA polymerase, post-ribosomal frameshift
BD_wave-1.119	21998	C	T	21998	29903	S	H146Y	SNP	Spike
BD_wave-1.119	23403	A	G	23403	29903	S	D614G	SNP	Spike
BD_wave-1.119	27199	C	T	27199	29903	3'UTR	27199	extragenic	NA
BD_wave-1.119	28881	GGG	AAC	28881	29903	N	RG203KR	SNP	Nucleocapsid protein
BD_wave-1.650	205	T	C	205	29903	5'UTR	205	extragenic	NA
BD_wave-1.650	241	C	T	241	29903	5'UTR	241	extragenic	NA
BD_wave-1.650	1163	A	T	1163	29903	NSP2	I120F	SNP	Non-Structural protein 2
BD_wave-1.650	1734	C	T	1734	29903	NSP2	T310I	SNP	Non-Structural protein 2
BD_wave-1.650	1820	G	A	1820	29903	NSP2	G339S	SNP	Non-Structural protein 2
BD_wave-1.650	3037	C	T	3037	29903	NSP3	F106F	SNP_silent	Predicted phosphoesterase, papain-like proteinase
BD_wave-1.650	6807	C	T	6807	29903	NSP3	T1363I	SNP	Predicted phosphoesterase, papain-like proteinase
BD_wave-1.650	12936	A	C	12936	29903	NSP9	K84T	SNP	ssRNA-binding protein
BD_wave-1.650	14408	C	T	14408	29903	NSP12b	P314L	SNP	RNA-dependent RNA polymerase, post-ribosomal frameshift
BD_wave-1.650	23403	A	G	23403	29903	S	D614G	SNP	Spike
BD_wave-1.650	28881	GGG	AAC	28881	29903	N	RG203KR	SNP	Nucleocapsid protein
BD_wave-1.650	29741	C	T	29741	29903	3'UTR	29741	extragenic	NA
BD_wave-1.654	205	T	C	205	29903	5'UTR	205	extragenic	NA
BD_wave-1.654	241	C	T	241	29903	5'UTR	241	extragenic	NA
BD_wave-1.654	1163	A	T	1163	29903	NSP2	I120F	SNP	Non-Structural protein 2
BD_wave-1.654	3037	C	T	3037	29903	NSP3	F106F	SNP_silent	Predicted phosphoesterase, papain-like proteinase
BD_wave-1.654	11042	G	T	11042	29903	NSP6	V24F	SNP	Transmembrane protein
BD_wave-1.654	14408	C	T	14408	29903	NSP12b	P314L	SNP	RNA-dependent RNA polymerase, post-ribosomal frameshift
BD_wave-1.654	15543	G	T	15543	29903	NSP12b	T692T	SNP_silent	RNA-dependent RNA polymerase, post-ribosomal frameshift
BD_wave-1.654	17678	C	T	17678	29903	NSP13	T481M	SNP	Helicase
BD_wave-1.654	21216	C	T	21216	29903	NSP16	H186H	SNP_silent	2'-O-ribose methyltransferase
BD_wave-1.654	23403	A	G	23403	29903	S	D614G	SNP	Spike
BD_wave-1.654	25838	G	T	25838	29903	ORF3a	W149L	SNP	ORF3a protein
BD_wave-1.654	27675	A	C	27675	29903	ORF7a	Q94H	SNP	ORF7a protein
BD_wave-1.654	28881	GGG	AAC	28881	29903	N	RG203KR	SNP	Nucleocapsid protein
BD_wave-1.654	29583	.	T	29584	29903	ORF10	F9	insertion_frameshift	ORF10 protein
BD_wave-1.654	29681	T	.	29681	29903	3'UTR	29681	extragenic	NA
BD_wave-1.660	205	T	C	205	29903	5'UTR	205	extragenic	NA
BD_wave-1.660	241	C	T	241	29903	5'UTR	241	extragenic	NA
BD_wave-1.660	1163	A	T	1163	29903	NSP2	I120F	SNP	Non-Structural protein 2
BD_wave-1.660	2288	G	A	2288	29903	NSP2	V495I	SNP	Non-Structural protein 2
BD_wave-1.660	3037	C	T	3037	29903	NSP3	F106F	SNP_silent	Predicted phosphoesterase, papain-like proteinase
BD_wave-1.660	5037	G	C	5037	29903	NSP3	G773A	SNP	Predicted phosphoesterase, papain-like proteinase
BD_wave-1.660	8156	T	G	8156	29903	NSP3	S1813A	SNP	Predicted phosphoesterase, papain-like proteinase
BD_wave-1.660	11824	C	T	11824	29903	NSP6	I284I	SNP_silent	Transmembrane protein
BD_wave-1.660	14408	C	T	14408	29903	NSP12b	P314L	SNP	RNA-dependent RNA polymerase, post-ribosomal frameshift
BD_wave-1.660	23403	A	G	23403	29903	S	D614G	SNP	Spike
BD_wave-1.660	28008	A	G	28008	29903	ORF8	I39V	SNP	ORF8 protein
BD_wave-1.660	28881	GGG	AAC	28881	29903	N	RG203KR	SNP	Nucleocapsid protein
BD_wave-1.832	205	T	C	205	29903	5'UTR	205	extragenic	NA
BD_wave-1.832	241	C	T	241	29903	5'UTR	241	extragenic	NA
BD_wave-1.832	1163	A	T	1163	29903	NSP2	I120F	SNP	Non-Structural protein 2
BD_wave-1.832	3037	C	T	3037	29903	NSP3	F106F	SNP_silent	Predicted phosphoesterase, papain-like proteinase
BD_wave-1.832	3246	G	T	3246	29903	NSP3	S176I	SNP	Predicted phosphoesterase, papain-like proteinase
BD_wave-1.832	10323	A	G	10323	29903	NSP5	K90R	SNP	3C-like proteinase
BD_wave-1.832	14408	C	T	14408	29903	NSP12b	P314L	SNP	RNA-dependent RNA polymerase, post-ribosomal frameshift
BD_wave-1.832	16017	C	T	16017	29903	NSP12b	F850F	SNP_silent	RNA-dependent RNA polymerase, post-ribosomal frameshift
BD_wave-1.832	16887	C	T	16887	29903	NSP13	Y217Y	SNP_silent	Helicase
BD_wave-1.832	21998	C	T	21998	29903	S	H146Y	SNP	Spike
BD_wave-1.832	23403	A	G	23403	29903	S	D614G	SNP	Spike
BD_wave-1.832	27390	G	T	27390	29903	3'UTR	27390	extragenic	NA
BD_wave-1.832	28881	GGG	AAC	28881	29903	N	RG203KR	SNP	Nucleocapsid protein
BD_wave-1.540	209	T	C	203	29880	5'UTR	209	extragenic	NA
BD_wave-1.540	241	C	T	235	29880	5'UTR	241	extragenic	NA
BD_wave-1.540	1163	A	T	1157	29880	NSP2	I120F	SNP	Non-Structural protein 2
BD_wave-1.540	3037	C	T	3031	29880	NSP3	F106F	SNP_silent	Predicted phosphoesterase, papain-like proteinase
BD_wave-1.540	3162	C	T	3156	29880	NSP3	S148F	SNP	Predicted phosphoesterase, papain-like proteinase
BD_wave-1.540	6026	C	T	6020	29880	NSP3	P1103S	SNP	Predicted phosphoesterase, papain-like proteinase
BD_wave-1.540	6541	C	T	6535	29880	NSP3	H1274H	SNP_silent	Predicted phosphoesterase, papain-like proteinase
BD_wave-1.540	10006	T	C	10000	29880	NSP4	D484D	SNP_silent	Transmembrane protein
BD_wave-1.540	10996	G	T	10990	29880	NSP6	K8N	SNP	Transmembrane protein
BD_wave-1.540	11609	G	T	11603	29880	NSP6	V213F	SNP	Transmembrane protein
BD_wave-1.540	13712	A	G	13706	29880	NSP12b	K82R	SNP	RNA-dependent RNA polymerase, post-ribosomal frameshift
BD_wave-1.540	14408	C	T	14402	29880	NSP12b	P314L	SNP	RNA-dependent RNA polymerase, post-ribosomal frameshift
BD_wave-1.540	23403	A	G	23397	29880	S	D614G	SNP	Spike
BD_wave-1.540	28881	GGG	AAC	28875	29880	N	RG203KR	SNP	Nucleocapsid protein
BD_wave-1.609	216	G	A	216	29903	5'UTR	216	extragenic	NA
BD_wave-1.609	241	C	T	241	29903	5'UTR	241	extragenic	NA
BD_wave-1.609	1163	A	T	1163	29903	NSP2	I120F	SNP	Non-Structural protein 2
BD_wave-1.609	3037	C	T	3037	29903	NSP3	F106F	SNP_silent	Predicted phosphoesterase, papain-like proteinase
BD_wave-1.609	11606	C	T	11606	29903	NSP6	M211M	SNP_silent	Transmembrane protein
BD_wave-1.609	14408	C	T	14408	29903	NSP12b	P314L	SNP	RNA-dependent RNA polymerase, post-ribosomal frameshift
BD_wave-1.609	15921	G	T	15921	29903	NSP12b	V818V	SNP_silent	RNA-dependent RNA polymerase, post-ribosomal frameshift
BD_wave-1.609	21538	G	T	21538	29903	NSP16	V294F	SNP	2'-O-ribose methyltransferase
BD_wave-1.609	23403	A	G	23403	29903	S	D614G	SNP	Spike
BD_wave-1.609	28881	GGG	AAC	28881	29903	N	RG203KR	SNP	Nucleocapsid protein
BD_wave-1.543	222	C	T	194	29836	5'UTR	222	extragenic	NA
BD_wave-1.543	241	C	T	213	29836	5'UTR	241	extragenic	NA
BD_wave-1.543	3037	C	T	3009	29836	NSP3	F106F	SNP_silent	Predicted phosphoesterase, papain-like proteinase
BD_wave-1.543	14408	C	T	14380	29836	NSP12b	P314L	SNP	RNA-dependent RNA polymerase, post-ribosomal frameshift
BD_wave-1.543	18877	C	T	18849	29836	NSP14	C279C	SNP_silent	3'-to-5' exonuclease
BD_wave-1.543	22444	C	T	22416	29836	S	D294D	SNP_silent	Spike
BD_wave-1.543	23403	A	G	23375	29836	S	D614G	SNP	Spike
BD_wave-1.543	25494	G	T	25466	29836	ORF3a	T34T	SNP_silent	ORF3a protein
BD_wave-1.543	25563	G	T	25535	29836	ORF3a	Q57H	SNP	ORF3a protein
BD_wave-1.543	26735	C	T	26707	29836	M	Y71Y	SNP_silent	Membrane
BD_wave-1.543	28854	C	T	28826	29836	N	S194L	SNP	Nucleocapsid protein
BD_wave-1.1	241	C	T	222	29843	5'UTR	241	extragenic	NA
BD_wave-1.1	335	C	T	316	29843	NSP1	R24C	SNP	Leader protein
BD_wave-1.1	434	G	A	415	29843	NSP1	E57K	SNP	Leader protein
BD_wave-1.1	1163	A	T	1144	29843	NSP2	I120F	SNP	Non-Structural protein 2
BD_wave-1.1	1595	G	A	1576	29843	NSP2	E264K	SNP	Non-Structural protein 2
BD_wave-1.1	2305	G	T	2286	29843	NSP2	K500N	SNP	Non-Structural protein 2
BD_wave-1.1	3037	C	T	3018	29843	NSP3	F106F	SNP_silent	Predicted phosphoesterase, papain-like proteinase
BD_wave-1.1	5632	T	C	5613	29843	NSP3	C971C	SNP_silent	Predicted phosphoesterase, papain-like proteinase
BD_wave-1.1	9436	A	G	9417	29843	NSP4	V294V	SNP_silent	Transmembrane protein
BD_wave-1.1	10138	C	T	10119	29843	NSP5	N28N	SNP_silent	3C-like proteinase
BD_wave-1.1	10450	C	T	10431	29843	NSP5	P132P	SNP_silent	3C-like proteinase
BD_wave-1.1	14408	C	T	14389	29843	NSP12b	P314L	SNP	RNA-dependent RNA polymerase, post-ribosomal frameshift
BD_wave-1.1	18612	G	A	18593	29843	NSP14	E191E	SNP_silent	3'-to-5' exonuclease
BD_wave-1.1	23403	A	G	23384	29843	S	D614G	SNP	Spike
BD_wave-1.1	23604	C	G	23585	29843	S	P681R	SNP	Spike
BD_wave-1.1	25352	G	T	25333	29843	S	V1264L	SNP	Spike
BD_wave-1.1	28881	GGG	AAC	28862	29843	N	RG203KR	SNP	Nucleocapsid protein
BD_wave-1.10	241	C	T	224	29834	5'UTR	241	extragenic	NA
BD_wave-1.10	1163	A	T	1146	29834	NSP2	I120F	SNP	Non-Structural protein 2
BD_wave-1.10	3037	C	T	3020	29834	NSP3	F106F	SNP_silent	Predicted phosphoesterase, papain-like proteinase
BD_wave-1.10	3871	G	T	3854	29834	NSP3	K384N	SNP	Predicted phosphoesterase, papain-like proteinase
BD_wave-1.10	7540	T	C	7523	29834	NSP3	T1607T	SNP_silent	Predicted phosphoesterase, papain-like proteinase
BD_wave-1.10	13730	C	T	13713	29834	NSP12b	A88V	SNP	RNA-dependent RNA polymerase, post-ribosomal frameshift
BD_wave-1.10	14408	C	T	14391	29834	NSP12b	P314L	SNP	RNA-dependent RNA polymerase, post-ribosomal frameshift
BD_wave-1.10	16616	C	T	16599	29834	NSP13	T127I	SNP	Helicase
BD_wave-1.10	16647	G	T	16630	29834	NSP13	T137T	SNP_silent	Helicase
BD_wave-1.10	17142	T	G	17125	29834	NSP13	A302A	SNP_silent	Helicase
BD_wave-1.10	19398	G	T	19381	29834	NSP14	E453D	SNP	3'-to-5' exonuclease
BD_wave-1.10	22992	G	A	22975	29834	S	S477N	SNP	Spike
BD_wave-1.10	23401	G	A	23384	29834	S	Q613Q	SNP_silent	Spike
BD_wave-1.10	23403	A	G	23386	29834	S	D614G	SNP	Spike
BD_wave-1.10	25540	G	T	25523	29834	ORF3a	V50F	SNP	ORF3a protein
BD_wave-1.10	27143	C	T	27126	29834	M	N207N	SNP_silent	Membrane
BD_wave-1.10	28881	GGG	AAC	28864	29834	N	RG203KR	SNP	Nucleocapsid protein
BD_wave-1.100	241	C	T	241	29903	5'UTR	241	extragenic	NA
BD_wave-1.100	1163	A	T	1163	29903	NSP2	I120F	SNP	Non-Structural protein 2
BD_wave-1.100	3037	C	T	3037	29903	NSP3	F106F	SNP_silent	Predicted phosphoesterase, papain-like proteinase
BD_wave-1.100	10323	A	G	10323	29903	NSP5	K90R	SNP	3C-like proteinase
BD_wave-1.100	10833	C	T	10833	29903	NSP5	A260V	SNP	3C-like proteinase
BD_wave-1.100	14408	C	T	14408	29903	NSP12b	P314L	SNP	RNA-dependent RNA polymerase, post-ribosomal frameshift
BD_wave-1.100	19648	G	T	19648	29903	NSP15	V10L	SNP	endoRNAse
BD_wave-1.100	23403	A	G	23403	29903	S	D614G	SNP	Spike
BD_wave-1.100	25626	C	T	25626	29903	ORF3a	H78H	SNP_silent	ORF3a protein
BD_wave-1.100	26600	C	T	26600	29903	M	F26F	SNP_silent	Membrane
BD_wave-1.100	26663	T	C	26663	29903	M	Y47Y	SNP_silent	Membrane
BD_wave-1.100	28774	G	T	28774	29903	N	L167F	SNP	Nucleocapsid protein
BD_wave-1.100	28881	GGG	AAC	28881	29903	N	RG203KR	SNP	Nucleocapsid protein
BD_wave-1.100	29587	G	T	29587	29903	ORF10	P10P	SNP_silent	ORF10 protein
BD_wave-1.1000	241	C	T	216	29822	5'UTR	241	extragenic	NA
BD_wave-1.1000	1163	A	T	1138	29822	NSP2	I120F	SNP	Non-Structural protein 2
BD_wave-1.1000	3037	C	T	3012	29822	NSP3	F106F	SNP_silent	Predicted phosphoesterase, papain-like proteinase
BD_wave-1.1000	14408	C	T	14383	29822	NSP12b	P314L	SNP	RNA-dependent RNA polymerase, post-ribosomal frameshift
BD_wave-1.1000	23403	A	G	23378	29822	S	D614G	SNP	Spike
BD_wave-1.1000	28881	GGG	AAC	28856	29822	N	RG203KR	SNP	Nucleocapsid protein
BD_wave-1.1001	241	C	T	216	29822	5'UTR	241	extragenic	NA
BD_wave-1.1001	1163	A	T	1138	29822	NSP2	I120F	SNP	Non-Structural protein 2
BD_wave-1.1001	3037	C	T	3012	29822	NSP3	F106F	SNP_silent	Predicted phosphoesterase, papain-like proteinase
BD_wave-1.1001	4300	G	T	4275	29822	NSP3	V527V	SNP_silent	Predicted phosphoesterase, papain-like proteinase
BD_wave-1.1001	14408	C	T	14383	29822	NSP12b	P314L	SNP	RNA-dependent RNA polymerase, post-ribosomal frameshift
BD_wave-1.1001	17193	G	T	17168	29822	NSP13	E319D	SNP	Helicase
BD_wave-1.1001	23403	A	G	23378	29822	S	D614G	SNP	Spike
BD_wave-1.1001	26526	G	T	26501	29822	M	A2S	SNP	Membrane
BD_wave-1.1001	28292	C	A	28267	29822	N	Q7K	SNP	Nucleocapsid protein
BD_wave-1.1001	28881	GGG	AAC	28856	29822	N	RG203KR	SNP	Nucleocapsid protein
BD_wave-1.1002	241	C	T	216	29822	5'UTR	241	extragenic	NA
BD_wave-1.1002	1163	A	T	1138	29822	NSP2	I120F	SNP	Non-Structural protein 2
BD_wave-1.1002	3037	C	T	3012	29822	NSP3	F106F	SNP_silent	Predicted phosphoesterase, papain-like proteinase
BD_wave-1.1002	6154	A	G	6129	29822	NSP3	L1145L	SNP_silent	Predicted phosphoesterase, papain-like proteinase
BD_wave-1.1002	8327	C	T	8302	29822	NSP3	L1870F	SNP	Predicted phosphoesterase, papain-like proteinase
BD_wave-1.1002	14408	C	T	14383	29822	NSP12b	P314L	SNP	RNA-dependent RNA polymerase, post-ribosomal frameshift
BD_wave-1.1002	23403	A	G	23378	29822	S	D614G	SNP	Spike
BD_wave-1.1002	28881	GGG	AAC	28856	29822	N	RG203KR	SNP	Nucleocapsid protein
BD_wave-1.1003	241	C	T	216	29822	5'UTR	241	extragenic	NA
BD_wave-1.1003	1163	A	T	1138	29822	NSP2	I120F	SNP	Non-Structural protein 2
BD_wave-1.1003	3037	C	T	3012	29822	NSP3	F106F	SNP_silent	Predicted phosphoesterase, papain-like proteinase
BD_wave-1.1003	14408	C	T	14383	29822	NSP12b	P314L	SNP	RNA-dependent RNA polymerase, post-ribosomal frameshift
BD_wave-1.1003	23403	A	G	23378	29822	S	D614G	SNP	Spike
BD_wave-1.1003	28881	GGG	AAC	28856	29822	N	RG203KR	SNP	Nucleocapsid protein
BD_wave-1.1004	241	C	T	216	29822	5'UTR	241	extragenic	NA
BD_wave-1.1004	1163	A	T	1138	29822	NSP2	I120F	SNP	Non-Structural protein 2
BD_wave-1.1004	3037	C	T	3012	29822	NSP3	F106F	SNP_silent	Predicted phosphoesterase, papain-like proteinase
BD_wave-1.1004	4503	A	T	4478	29822	NSP3	E595V	SNP	Predicted phosphoesterase, papain-like proteinase
BD_wave-1.1004	14408	C	T	14383	29822	NSP12b	P314L	SNP	RNA-dependent RNA polymerase, post-ribosomal frameshift
BD_wave-1.1004	18763	A	G	18738	29822	NSP14	I242V	SNP	3'-to-5' exonuclease
BD_wave-1.1004	23403	A	G	23378	29822	S	D614G	SNP	Spike
BD_wave-1.1004	28727	G	T	28702	29822	N	A152S	SNP	Nucleocapsid protein
BD_wave-1.1005	241	C	T	216	29822	5'UTR	241	extragenic	NA
BD_wave-1.1005	774	C	T	749	29822	NSP1	T170I	SNP	Leader protein
BD_wave-1.1005	959	C	T	934	29822	NSP2	R52C	SNP	Non-Structural protein 2
BD_wave-1.1005	1163	A	T	1138	29822	NSP2	I120F	SNP	Non-Structural protein 2
BD_wave-1.1005	3037	C	T	3012	29822	NSP3	F106F	SNP_silent	Predicted phosphoesterase, papain-like proteinase
BD_wave-1.1005	3961	C	T	3936	29822	NSP3	I414I	SNP_silent	Predicted phosphoesterase, papain-like proteinase
BD_wave-1.1005	13902	T	C	13877	29822	NSP12b	D145D	SNP_silent	RNA-dependent RNA polymerase, post-ribosomal frameshift
BD_wave-1.1005	14408	C	T	14383	29822	NSP12b	P314L	SNP	RNA-dependent RNA polymerase, post-ribosomal frameshift
BD_wave-1.1005	19593	C	T	19568	29822	NSP14	N518N	SNP_silent	3'-to-5' exonuclease
BD_wave-1.1005	21123	G	T	21098	29822	NSP16	G155G	SNP_silent	2'-O-ribose methyltransferase
BD_wave-1.1005	21597	C	T	21572	29822	S	S12F	SNP	Spike
BD_wave-1.1005	22199	G	T	22174	29822	S	V213L	SNP	Spike
BD_wave-1.1005	23403	A	G	23378	29822	S	D614G	SNP	Spike
BD_wave-1.1005	28881	GGG	AAC	28856	29822	N	RG203KR	SNP	Nucleocapsid protein
BD_wave-1.1006	241	C	T	216	29830	5'UTR	241	extragenic	NA
BD_wave-1.1006	1163	A	T	1138	29830	NSP2	I120F	SNP	Non-Structural protein 2
BD_wave-1.1006	3037	C	T	3012	29830	NSP3	F106F	SNP_silent	Predicted phosphoesterase, papain-like proteinase
BD_wave-1.1006	6402	C	T	6377	29830	NSP3	P1228L	SNP	Predicted phosphoesterase, papain-like proteinase
BD_wave-1.1006	6807	C	T	6782	29830	NSP3	T1363I	SNP	Predicted phosphoesterase, papain-like proteinase
BD_wave-1.1006	14408	C	T	14383	29830	NSP12b	P314L	SNP	RNA-dependent RNA polymerase, post-ribosomal frameshift
BD_wave-1.1006	23403	A	G	23378	29830	S	D614G	SNP	Spike
BD_wave-1.1006	25540	G	A	25515	29830	ORF3a	V50I	SNP	ORF3a protein
BD_wave-1.1006	25904	C	T	25879	29830	ORF3a	S171L	SNP	ORF3a protein
BD_wave-1.1006	28082	T	C	28057	29830	ORF8	D63D	SNP_silent	ORF8 protein
BD_wave-1.1006	28881	GGG	AAC	28856	29830	N	RG203KR	SNP	Nucleocapsid protein
BD_wave-1.1007	241	C	T	216	29830	5'UTR	241	extragenic	NA
BD_wave-1.1007	1163	A	T	1138	29830	NSP2	I120F	SNP	Non-Structural protein 2
BD_wave-1.1007	3037	C	T	3012	29830	NSP3	F106F	SNP_silent	Predicted phosphoesterase, papain-like proteinase
BD_wave-1.1007	3053	G	T	3028	29830	NSP3	D112Y	SNP	Predicted phosphoesterase, papain-like proteinase
BD_wave-1.1007	14408	C	T	14383	29830	NSP12b	P314L	SNP	RNA-dependent RNA polymerase, post-ribosomal frameshift
BD_wave-1.1007	17592	G	T	17567	29830	NSP13	V452V	SNP_silent	Helicase
BD_wave-1.1007	23403	A	G	23378	29830	S	D614G	SNP	Spike
BD_wave-1.1007	28079	G	T	28054	29830	ORF8	V62V	SNP_silent	ORF8 protein
BD_wave-1.1007	28881	GGG	AAC	28856	29830	N	RG203KR	SNP	Nucleocapsid protein
BD_wave-1.1008	241	C	T	216	29830	5'UTR	241	extragenic	NA
BD_wave-1.1008	1163	A	T	1138	29830	NSP2	I120F	SNP	Non-Structural protein 2
BD_wave-1.1008	3037	C	T	3012	29830	NSP3	F106F	SNP_silent	Predicted phosphoesterase, papain-like proteinase
BD_wave-1.1008	14408	C	T	14383	29830	NSP12b	P314L	SNP	RNA-dependent RNA polymerase, post-ribosomal frameshift
BD_wave-1.1008	20238	G	T	20213	29830	NSP15	R206S	SNP	endoRNAse
BD_wave-1.1008	21575	C	T	21550	29830	S	L5F	SNP	Spike
BD_wave-1.1008	23403	A	G	23378	29830	S	D614G	SNP	Spike
BD_wave-1.1008	25904	C	T	25879	29830	ORF3a	S171L	SNP	ORF3a protein
BD_wave-1.1008	26211	G	T	26186	29830	ORF3a	V273V	SNP_silent	ORF3a protein
BD_wave-1.1008	28881	GGG	AAC	28856	29830	N	RG203KR	SNP	Nucleocapsid protein
BD_wave-1.1009	241	C	T	216	29822	5'UTR	241	extragenic	NA
BD_wave-1.1009	1163	A	T	1138	29822	NSP2	I120F	SNP	Non-Structural protein 2
BD_wave-1.1009	1191	C	T	1166	29822	NSP2	P129L	SNP	Non-Structural protein 2
BD_wave-1.1009	1912	C	T	1887	29822	NSP2	S369S	SNP_silent	Non-Structural protein 2
BD_wave-1.1009	2144	G	T	2119	29822	NSP2	V447F	SNP	Non-Structural protein 2
BD_wave-1.1009	3037	C	T	3012	29822	NSP3	F106F	SNP_silent	Predicted phosphoesterase, papain-like proteinase
BD_wave-1.1009	14408	C	T	14383	29822	NSP12b	P314L	SNP	RNA-dependent RNA polymerase, post-ribosomal frameshift
BD_wave-1.1009	17944	G	T	17919	29822	NSP13	V570L	SNP	Helicase
BD_wave-1.1009	23403	A	G	23378	29822	S	D614G	SNP	Spike
BD_wave-1.1009	27476	C	T	27451	29822	ORF7a	T28I	SNP	ORF7a protein
BD_wave-1.1009	28881	GGG	AAC	28856	29822	N	RG203KR	SNP	Nucleocapsid protein
BD_wave-1.101	241	C	T	241	29903	5'UTR	241	extragenic	NA
BD_wave-1.101	3037	C	T	3037	29903	NSP3	F106F	SNP_silent	Predicted phosphoesterase, papain-like proteinase
BD_wave-1.101	11719	G	A	11719	29903	NSP6	Q249Q	SNP_silent	Transmembrane protein
BD_wave-1.101	14408	C	T	14408	29903	NSP12b	P314L	SNP	RNA-dependent RNA polymerase, post-ribosomal frameshift
BD_wave-1.101	23403	A	G	23403	29903	S	D614G	SNP	Spike
BD_wave-1.101	28881	GGG	AAC	28881	29903	N	RG203KR	SNP	Nucleocapsid protein
BD_wave-1.1010	241	C	T	216	29822	5'UTR	241	extragenic	NA
BD_wave-1.1010	925	C	T	900	29822	NSP2	D40D	SNP_silent	Non-Structural protein 2
BD_wave-1.1010	1163	A	T	1138	29822	NSP2	I120F	SNP	Non-Structural protein 2
BD_wave-1.1010	3037	C	T	3012	29822	NSP3	F106F	SNP_silent	Predicted phosphoesterase, papain-like proteinase
BD_wave-1.1010	8146	C	T	8121	29822	NSP3	D1809D	SNP_silent	Predicted phosphoesterase, papain-like proteinase
BD_wave-1.1010	14408	C	T	14383	29822	NSP12b	P314L	SNP	RNA-dependent RNA polymerase, post-ribosomal frameshift
BD_wave-1.1010	17518	C	T	17493	29822	NSP13	L428F	SNP	Helicase
BD_wave-1.1010	19344	T	C	19319	29822	NSP14	A435A	SNP_silent	3'-to-5' exonuclease
BD_wave-1.1010	23403	A	G	23378	29822	S	D614G	SNP	Spike
BD_wave-1.1010	28881	GGG	AAC	28856	29822	N	RG203KR	SNP	Nucleocapsid protein
BD_wave-1.1011	241	C	T	221	29827	5'UTR	241	extragenic	NA
BD_wave-1.1011	1163	A	T	1143	29827	NSP2	I120F	SNP	Non-Structural protein 2
BD_wave-1.1011	3037	C	T	3017	29827	NSP3	F106F	SNP_silent	Predicted phosphoesterase, papain-like proteinase
BD_wave-1.1011	12488	C	T	12468	29827	NSP8	P133S	SNP	Non-Structural protein 8
BD_wave-1.1011	14292	C	T	14272	29827	NSP12b	D275D	SNP_silent	RNA-dependent RNA polymerase, post-ribosomal frameshift
BD_wave-1.1011	14408	C	T	14388	29827	NSP12b	P314L	SNP	RNA-dependent RNA polymerase, post-ribosomal frameshift
BD_wave-1.1011	23403	A	G	23383	29827	S	D614G	SNP	Spike
BD_wave-1.1011	28881	GGG	AAC	28861	29827	N	RG203KR	SNP	Nucleocapsid protein
BD_wave-1.1012	241	C	T	236	29856	5'UTR	241	extragenic	NA
BD_wave-1.1012	335	C	T	330	29856	NSP1	R24C	SNP	Leader protein
BD_wave-1.1012	434	G	A	429	29856	NSP1	E57K	SNP	Leader protein
BD_wave-1.1012	1163	A	T	1158	29856	NSP2	I120F	SNP	Non-Structural protein 2
BD_wave-1.1012	2485	C	T	2480	29856	NSP2	I560I	SNP_silent	Non-Structural protein 2
BD_wave-1.1012	2910	C	T	2905	29856	NSP3	T64I	SNP	Predicted phosphoesterase, papain-like proteinase
BD_wave-1.1012	3037	C	T	3032	29856	NSP3	F106F	SNP_silent	Predicted phosphoesterase, papain-like proteinase
BD_wave-1.1012	3652	A	G	3647	29856	NSP3	Q311Q	SNP_silent	Predicted phosphoesterase, papain-like proteinase
BD_wave-1.1012	9436	A	G	9431	29856	NSP4	V294V	SNP_silent	Transmembrane protein
BD_wave-1.1012	14408	C	T	14403	29856	NSP12b	P314L	SNP	RNA-dependent RNA polymerase, post-ribosomal frameshift
BD_wave-1.1012	21294	TGG	AAA	21289	29856	NSP16	G213N	SNP	2'-O-ribose methyltransferase
BD_wave-1.1012	21993	ATT	.	21987	29856	S	Y145	deletion	Spike
BD_wave-1.1012	23403	A	G	23395	29856	S	D614G	SNP	Spike
BD_wave-1.1012	23604	C	G	23596	29856	S	P681R	SNP	Spike
BD_wave-1.1012	28102	C	T	28094	29856	ORF8	P70L	SNP	ORF8 protein
BD_wave-1.1012	28881	GGG	AAC	28873	29856	N	RG203KR	SNP	Nucleocapsid protein
BD_wave-1.1013	241	C	T	241	29868	5'UTR	241	extragenic	NA
BD_wave-1.1013	335	C	T	335	29868	NSP1	R24C	SNP	Leader protein
BD_wave-1.1013	434	G	A	434	29868	NSP1	E57K	SNP	Leader protein
BD_wave-1.1013	1163	A	T	1163	29868	NSP2	I120F	SNP	Non-Structural protein 2
BD_wave-1.1013	2485	C	T	2485	29868	NSP2	I560I	SNP_silent	Non-Structural protein 2
BD_wave-1.1013	2910	C	T	2910	29868	NSP3	T64I	SNP	Predicted phosphoesterase, papain-like proteinase
BD_wave-1.1013	3037	C	T	3037	29868	NSP3	F106F	SNP_silent	Predicted phosphoesterase, papain-like proteinase
BD_wave-1.1013	3652	A	G	3652	29868	NSP3	Q311Q	SNP_silent	Predicted phosphoesterase, papain-like proteinase
BD_wave-1.1013	9436	A	G	9436	29868	NSP4	V294V	SNP_silent	Transmembrane protein
BD_wave-1.1013	14408	C	T	14408	29868	NSP12b	P314L	SNP	RNA-dependent RNA polymerase, post-ribosomal frameshift
BD_wave-1.1013	21294	TGG	AAA	21294	29868	NSP16	G213N	SNP	2'-O-ribose methyltransferase
BD_wave-1.1013	21993	ATT	.	21992	29868	S	Y145	deletion	Spike
BD_wave-1.1013	23403	A	G	23400	29868	S	D614G	SNP	Spike
BD_wave-1.1013	23604	C	G	23601	29868	S	P681R	SNP	Spike
BD_wave-1.1013	28102	C	T	28099	29868	ORF8	P70L	SNP	ORF8 protein
BD_wave-1.1013	28881	GGG	AAC	28878	29868	N	RG203KR	SNP	Nucleocapsid protein
BD_wave-1.1014	241	C	T	241	29873	5'UTR	241	extragenic	NA
BD_wave-1.1014	335	C	T	335	29873	NSP1	R24C	SNP	Leader protein
BD_wave-1.1014	434	G	A	434	29873	NSP1	E57K	SNP	Leader protein
BD_wave-1.1014	1163	A	T	1163	29873	NSP2	I120F	SNP	Non-Structural protein 2
BD_wave-1.1014	3037	C	T	3037	29873	NSP3	F106F	SNP_silent	Predicted phosphoesterase, papain-like proteinase
BD_wave-1.1014	3652	A	G	3652	29873	NSP3	Q311Q	SNP_silent	Predicted phosphoesterase, papain-like proteinase
BD_wave-1.1014	9436	A	G	9436	29873	NSP4	V294V	SNP_silent	Transmembrane protein
BD_wave-1.1014	12528	C	T	12528	29873	NSP8	T146I	SNP	Non-Structural protein 8
BD_wave-1.1014	14408	C	T	14408	29873	NSP12b	P314L	SNP	RNA-dependent RNA polymerase, post-ribosomal frameshift
BD_wave-1.1014	17268	T	C	17268	29873	NSP13	D344D	SNP_silent	Helicase
BD_wave-1.1014	23403	A	G	23403	29873	S	D614G	SNP	Spike
BD_wave-1.1014	23604	C	G	23604	29873	S	P681R	SNP	Spike
BD_wave-1.1014	27741	C	T	27741	29873	ORF7a	L116L	SNP_silent	ORF7a protein
BD_wave-1.1014	28881	GGG	AAC	28881	29873	N	RG203KR	SNP	Nucleocapsid protein
BD_wave-1.1014	29742	G	T	29742	29873	3'UTR	29742	extragenic	NA
BD_wave-1.1015	241	C	T	235	29834	5'UTR	241	extragenic	NA
BD_wave-1.1015	920	C	T	914	29834	NSP2	Q38Q	SNP_silent	Non-Structural protein 2
BD_wave-1.1015	1163	A	T	1157	29834	NSP2	I120F	SNP	Non-Structural protein 2
BD_wave-1.1015	2094	C	T	2088	29834	NSP2	S430L	SNP	Non-Structural protein 2
BD_wave-1.1015	3037	C	T	3031	29834	NSP3	F106F	SNP_silent	Predicted phosphoesterase, papain-like proteinase
BD_wave-1.1015	5950	G	A	5944	29834	NSP3	K1077K	SNP_silent	Predicted phosphoesterase, papain-like proteinase
BD_wave-1.1015	6640	T	C	6634	29834	NSP3	H1307H	SNP_silent	Predicted phosphoesterase, papain-like proteinase
BD_wave-1.1015	14408	C	T	14402	29834	NSP12b	P314L	SNP	RNA-dependent RNA polymerase, post-ribosomal frameshift
BD_wave-1.1015	20238	G	T	20232	29834	NSP15	R206S	SNP	endoRNAse
BD_wave-1.1015	21993	ATT	.	21986	29834	S	Y145	deletion	Spike
BD_wave-1.1015	22465	T	C	22456	29834	S	C301C	SNP_silent	Spike
BD_wave-1.1015	23403	A	G	23394	29834	S	D614G	SNP	Spike
BD_wave-1.1015	23587	G	C	23578	29834	S	Q675H	SNP	Spike
BD_wave-1.1015	25904	C	T	25895	29834	ORF3a	S171L	SNP	ORF3a protein
BD_wave-1.1015	26211	G	T	26202	29834	ORF3a	V273V	SNP_silent	ORF3a protein
BD_wave-1.1015	27327	G	T	27318	29834	ORF6	K42N	SNP	ORF6 protein
BD_wave-1.1015	27569	TTAGCACTCAATTTGCTTT	.	27559	29834	ORF7a	F59	deletion_frameshift	ORF7a protein
BD_wave-1.1015	28881	GGG	AAC	28853	29834	N	RG203KR	SNP	Nucleocapsid protein
BD_wave-1.1016	241	C	T	235	29856	5'UTR	241	extragenic	NA
BD_wave-1.1016	335	C	T	329	29856	NSP1	R24C	SNP	Leader protein
BD_wave-1.1016	434	G	A	428	29856	NSP1	E57K	SNP	Leader protein
BD_wave-1.1016	683	C	T	677	29856	NSP1	D139D	SNP_silent	Leader protein
BD_wave-1.1016	1163	A	T	1157	29856	NSP2	I120F	SNP	Non-Structural protein 2
BD_wave-1.1016	2048	C	T	2042	29856	NSP2	N414N	SNP_silent	Non-Structural protein 2
BD_wave-1.1016	3037	C	T	3031	29856	NSP3	F106F	SNP_silent	Predicted phosphoesterase, papain-like proteinase
BD_wave-1.1016	3652	A	G	3646	29856	NSP3	Q311Q	SNP_silent	Predicted phosphoesterase, papain-like proteinase
BD_wave-1.1016	9436	A	G	9430	29856	NSP4	V294V	SNP_silent	Transmembrane protein
BD_wave-1.1016	10523	G	C	10517	29856	NSP5	V157L	SNP	3C-like proteinase
BD_wave-1.1016	14408	C	T	14402	29856	NSP12b	P314L	SNP	RNA-dependent RNA polymerase, post-ribosomal frameshift
BD_wave-1.1016	14925	C	T	14919	29856	NSP12b	V486V	SNP_silent	RNA-dependent RNA polymerase, post-ribosomal frameshift
BD_wave-1.1016	23403	A	G	23397	29856	S	D614G	SNP	Spike
BD_wave-1.1016	23604	C	G	23598	29856	S	P681R	SNP	Spike
BD_wave-1.1016	23664	C	T	23658	29856	S	A701V	SNP	Spike
BD_wave-1.1016	28881	GGG	AAC	28875	29856	N	RG203KR	SNP	Nucleocapsid protein
BD_wave-1.1017	241	C	T	240	29868	5'UTR	241	extragenic	NA
BD_wave-1.1017	1163	A	T	1162	29868	NSP2	I120F	SNP	Non-Structural protein 2
BD_wave-1.1017	2662	C	T	2661	29868	NSP2	Y619Y	SNP_silent	Non-Structural protein 2
BD_wave-1.1017	3037	C	T	3036	29868	NSP3	F106F	SNP_silent	Predicted phosphoesterase, papain-like proteinase
BD_wave-1.1017	3955	G	T	3954	29868	NSP3	K412N	SNP	Predicted phosphoesterase, papain-like proteinase
BD_wave-1.1017	7393	G	T	7392	29868	NSP3	P1558P	SNP_silent	Predicted phosphoesterase, papain-like proteinase
BD_wave-1.1017	8619	C	T	8618	29868	NSP4	A22V	SNP	Transmembrane protein
BD_wave-1.1017	10507	C	T	10506	29868	NSP5	N151N	SNP_silent	3C-like proteinase
BD_wave-1.1017	14408	C	T	14407	29868	NSP12b	P314L	SNP	RNA-dependent RNA polymerase, post-ribosomal frameshift
BD_wave-1.1017	15763	C	T	15762	29868	NSP12b	G765G	SNP_silent	RNA-dependent RNA polymerase, post-ribosomal frameshift
BD_wave-1.1017	18261	C	T	18260	29868	NSP14	I74I	SNP_silent	3'-to-5' exonuclease
BD_wave-1.1017	22010	.	ACA	22010	29868	S	N150	insertion	Spike
BD_wave-1.1017	22623	A	G	22625	29868	S	N354S	SNP	Spike
BD_wave-1.1017	23114	C	T	23116	29868	S	L517L	SNP_silent	Spike
BD_wave-1.1017	23403	A	G	23405	29868	S	D614G	SNP	Spike
BD_wave-1.1017	23604	C	G	23606	29868	S	P681R	SNP	Spike
BD_wave-1.1017	26681	C	T	26683	29868	M	F53F	SNP_silent	Membrane
BD_wave-1.1017	28881	GGG	AAC	28883	29868	N	RG203KR	SNP	Nucleocapsid protein
BD_wave-1.1018	241	C	T	236	29859	5'UTR	241	extragenic	NA
BD_wave-1.1018	335	C	T	330	29859	NSP1	R24C	SNP	Leader protein
BD_wave-1.1018	434	G	A	429	29859	NSP1	E57K	SNP	Leader protein
BD_wave-1.1018	1163	A	T	1158	29859	NSP2	I120F	SNP	Non-Structural protein 2
BD_wave-1.1018	3037	C	T	3032	29859	NSP3	F106F	SNP_silent	Predicted phosphoesterase, papain-like proteinase
BD_wave-1.1018	3652	A	G	3647	29859	NSP3	Q311Q	SNP_silent	Predicted phosphoesterase, papain-like proteinase
BD_wave-1.1018	8991	C	T	8986	29859	NSP4	A146V	SNP	Transmembrane protein
BD_wave-1.1018	9436	A	G	9431	29859	NSP4	V294V	SNP_silent	Transmembrane protein
BD_wave-1.1018	12488	C	T	12483	29859	NSP8	P133S	SNP	Non-Structural protein 8
BD_wave-1.1018	14408	C	T	14403	29859	NSP12b	P314L	SNP	RNA-dependent RNA polymerase, post-ribosomal frameshift
BD_wave-1.1018	23403	A	G	23398	29859	S	D614G	SNP	Spike
BD_wave-1.1018	23604	C	G	23599	29859	S	P681R	SNP	Spike
BD_wave-1.1018	26060	C	A	26055	29859	ORF3a	T223N	SNP	ORF3a protein
BD_wave-1.1018	27923	C	T	27918	29859	ORF8	I10I	SNP_silent	ORF8 protein
BD_wave-1.1018	28881	GGG	AAC	28876	29859	N	RG203KR	SNP	Nucleocapsid protein
BD_wave-1.1018	29666	C	T	29661	29859	ORF10	L37F	SNP	ORF10 protein
BD_wave-1.1019	241	C	T	235	29851	5'UTR	241	extragenic	NA
BD_wave-1.1019	1163	A	T	1157	29851	NSP2	I120F	SNP	Non-Structural protein 2
BD_wave-1.1019	3037	C	T	3031	29851	NSP3	F106F	SNP_silent	Predicted phosphoesterase, papain-like proteinase
BD_wave-1.1019	3955	G	T	3949	29851	NSP3	K412N	SNP	Predicted phosphoesterase, papain-like proteinase
BD_wave-1.1019	14408	C	T	14402	29851	NSP12b	P314L	SNP	RNA-dependent RNA polymerase, post-ribosomal frameshift
BD_wave-1.1019	19894	G	T	19888	29851	NSP15	A92S	SNP	endoRNAse
BD_wave-1.1019	20016	C	T	20010	29851	NSP15	D132D	SNP_silent	endoRNAse
BD_wave-1.1019	23403	A	G	23397	29851	S	D614G	SNP	Spike
BD_wave-1.1019	23604	C	G	23598	29851	S	P681R	SNP	Spike
BD_wave-1.1019	25621	G	T	25615	29851	ORF3a	V77F	SNP	ORF3a protein
BD_wave-1.1019	26143	G	T	26137	29851	ORF3a	G251C	SNP	ORF3a protein
BD_wave-1.1019	26604	T	C	26598	29851	M	F28L	SNP	Membrane
BD_wave-1.1019	26681	C	T	26675	29851	M	F53F	SNP_silent	Membrane
BD_wave-1.1019	27379	A	G	27373	29851	ORF6	I60V	SNP	ORF6 protein
BD_wave-1.1019	28881	GGG	AAC	28875	29851	N	RG203KR	SNP	Nucleocapsid protein
BD_wave-1.1019	28907	G	A	28901	29851	N	G212S	SNP	Nucleocapsid protein
BD_wave-1.102	241	C	T	241	29864	5'UTR	241	extragenic	NA
BD_wave-1.102	1163	A	T	1163	29864	NSP2	I120F	SNP	Non-Structural protein 2
BD_wave-1.102	2358	C	T	2358	29864	NSP2	A518V	SNP	Non-Structural protein 2
BD_wave-1.102	3037	C	T	3037	29864	NSP3	F106F	SNP_silent	Predicted phosphoesterase, papain-like proteinase
BD_wave-1.102	8612	G	T	8612	29864	NSP4	V20F	SNP	Transmembrane protein
BD_wave-1.102	11083	G	T	11083	29864	NSP6	L37F	SNP	Transmembrane protein
BD_wave-1.102	14408	C	T	14408	29864	NSP12b	P314L	SNP	RNA-dependent RNA polymerase, post-ribosomal frameshift
BD_wave-1.102	23403	A	G	23403	29864	S	D614G	SNP	Spike
BD_wave-1.102	28881	GGG	AAC	28881	29864	N	RG203KR	SNP	Nucleocapsid protein
BD_wave-1.1020	241	C	T	236	29855	5'UTR	241	extragenic	NA
BD_wave-1.1020	434	G	A	429	29855	NSP1	E57K	SNP	Leader protein
BD_wave-1.1020	1163	A	T	1158	29855	NSP2	I120F	SNP	Non-Structural protein 2
BD_wave-1.1020	3037	C	T	3032	29855	NSP3	F106F	SNP_silent	Predicted phosphoesterase, papain-like proteinase
BD_wave-1.1020	8208	C	T	8203	29855	NSP3	T1830I	SNP	Predicted phosphoesterase, papain-like proteinase
BD_wave-1.1020	14408	C	T	14403	29855	NSP12b	P314L	SNP	RNA-dependent RNA polymerase, post-ribosomal frameshift
BD_wave-1.1020	17058	G	A	17053	29855	NSP13	M274I	SNP	Helicase
BD_wave-1.1020	19170	C	T	19165	29855	NSP14	F377F	SNP_silent	3'-to-5' exonuclease
BD_wave-1.1020	20309	A	G	20304	29855	NSP15	Y230C	SNP	endoRNAse
BD_wave-1.1020	23320	C	T	23315	29855	S	D586D	SNP_silent	Spike
BD_wave-1.1020	23403	A	G	23398	29855	S	D614G	SNP	Spike
BD_wave-1.1020	23604	C	G	23599	29855	S	P681R	SNP	Spike
BD_wave-1.1020	25597	T	C	25592	29855	ORF3a	W69R	SNP	ORF3a protein
BD_wave-1.1020	26571	C	T	26566	29855	M	L17F	SNP	Membrane
BD_wave-1.1020	27794	TTTAGCCTT	.	27788	29855	ORF7b	A15	deletion	ORF7b protein
BD_wave-1.1020	28881	GGG	AAC	28867	29855	N	RG203KR	SNP	Nucleocapsid protein
BD_wave-1.1020	28898	A	G	28884	29855	N	R209G	SNP	Nucleocapsid protein
BD_wave-1.1021	241	C	T	218	29811	5'UTR	241	extragenic	NA
BD_wave-1.1021	1163	A	T	1140	29811	NSP2	I120F	SNP	Non-Structural protein 2
BD_wave-1.1021	2094	C	T	2071	29811	NSP2	S430L	SNP	Non-Structural protein 2
BD_wave-1.1021	3037	C	T	3014	29811	NSP3	F106F	SNP_silent	Predicted phosphoesterase, papain-like proteinase
BD_wave-1.1021	6258	C	T	6235	29811	NSP3	T1180I	SNP	Predicted phosphoesterase, papain-like proteinase
BD_wave-1.1021	6640	T	C	6617	29811	NSP3	H1307H	SNP_silent	Predicted phosphoesterase, papain-like proteinase
BD_wave-1.1021	11124	C	T	11101	29811	NSP6	A51V	SNP	Transmembrane protein
BD_wave-1.1021	14408	C	T	14385	29811	NSP12b	P314L	SNP	RNA-dependent RNA polymerase, post-ribosomal frameshift
BD_wave-1.1021	20238	G	T	20215	29811	NSP15	R206S	SNP	endoRNAse
BD_wave-1.1021	20436	C	T	20413	29811	NSP15	D272D	SNP_silent	endoRNAse
BD_wave-1.1021	22522	C	T	22499	29811	S	V320V	SNP_silent	Spike
BD_wave-1.1021	23403	A	G	23380	29811	S	D614G	SNP	Spike
BD_wave-1.1021	23587	G	C	23564	29811	S	Q675H	SNP	Spike
BD_wave-1.1021	25791	C	T	25768	29811	ORF3a	C133C	SNP_silent	ORF3a protein
BD_wave-1.1021	25904	C	T	25881	29811	ORF3a	S171L	SNP	ORF3a protein
BD_wave-1.1021	25916	C	T	25893	29811	ORF3a	T175I	SNP	ORF3a protein
BD_wave-1.1021	26211	G	T	26188	29811	ORF3a	V273V	SNP_silent	ORF3a protein
BD_wave-1.1021	27327	G	T	27304	29811	ORF6	K42N	SNP	ORF6 protein
BD_wave-1.1021	28881	GGG	AAC	28858	29811	N	RG203KR	SNP	Nucleocapsid protein
BD_wave-1.1021	29212	G	T	29189	29811	N	A313A	SNP_silent	Nucleocapsid protein
BD_wave-1.1021	29376	C	G	29353	29811	N	P368R	SNP	Nucleocapsid protein
BD_wave-1.1022	241	C	T	192	29802	5'UTR	241	extragenic	NA
BD_wave-1.1022	434	G	A	385	29802	NSP1	E57K	SNP	Leader protein
BD_wave-1.1022	487	G	A	438	29802	NSP1	S74S	SNP_silent	Leader protein
BD_wave-1.1022	1163	A	T	1114	29802	NSP2	I120F	SNP	Non-Structural protein 2
BD_wave-1.1022	1420	C	T	1371	29802	NSP2	A205A	SNP_silent	Non-Structural protein 2
BD_wave-1.1022	2675	C	A	2626	29802	NSP2	P624T	SNP	Non-Structural protein 2
BD_wave-1.1022	3037	C	T	2988	29802	NSP3	F106F	SNP_silent	Predicted phosphoesterase, papain-like proteinase
BD_wave-1.1022	3927	C	T	3878	29802	NSP3	S403L	SNP	Predicted phosphoesterase, papain-like proteinase
BD_wave-1.1022	8917	C	T	8868	29802	NSP4	F121F	SNP_silent	Transmembrane protein
BD_wave-1.1022	14408	C	T	14359	29802	NSP12b	P314L	SNP	RNA-dependent RNA polymerase, post-ribosomal frameshift
BD_wave-1.1022	17058	G	A	17009	29802	NSP13	M274I	SNP	Helicase
BD_wave-1.1022	21974	G	T	21925	29802	S	D138Y	SNP	Spike
BD_wave-1.1022	23403	A	G	23354	29802	S	D614G	SNP	Spike
BD_wave-1.1022	23604	C	G	23555	29802	S	P681R	SNP	Spike
BD_wave-1.1022	26895	C	T	26846	29802	M	H125Y	SNP	Membrane
BD_wave-1.1022	28054	C	T	28005	29802	ORF8	S54L	SNP	ORF8 protein
BD_wave-1.1022	28881	GGG	AAC	28832	29802	N	RG203KR	SNP	Nucleocapsid protein
BD_wave-1.1022	29367	C	T	29318	29802	N	P365L	SNP	Nucleocapsid protein
BD_wave-1.1022	29730	C	T	29681	29802	3'UTR	29730	extragenic	NA
BD_wave-1.1022	29764	G	T	29715	29802	3'UTR	29764	extragenic	NA
BD_wave-1.1023	241	C	T	219	29831	5'UTR	241	extragenic	NA
BD_wave-1.1023	434	G	A	412	29831	NSP1	E57K	SNP	Leader protein
BD_wave-1.1023	1163	A	T	1141	29831	NSP2	I120F	SNP	Non-Structural protein 2
BD_wave-1.1023	3037	C	T	3015	29831	NSP3	F106F	SNP_silent	Predicted phosphoesterase, papain-like proteinase
BD_wave-1.1023	8872	G	T	8850	29831	NSP4	L106F	SNP	Transmembrane protein
BD_wave-1.1023	14408	C	T	14386	29831	NSP12b	P314L	SNP	RNA-dependent RNA polymerase, post-ribosomal frameshift
BD_wave-1.1023	21707	C	T	21685	29831	S	H49Y	SNP	Spike
BD_wave-1.1023	21811	C	T	21789	29831	S	V83V	SNP_silent	Spike
BD_wave-1.1023	23403	A	G	23381	29831	S	D614G	SNP	Spike
BD_wave-1.1023	23604	C	G	23582	29831	S	P681R	SNP	Spike
BD_wave-1.1023	25702	C	T	25680	29831	ORF3a	P104S	SNP	ORF3a protein
BD_wave-1.1023	28079	G	T	28057	29831	ORF8	V62V	SNP_silent	ORF8 protein
BD_wave-1.1023	28881	GGG	AAC	28859	29831	N	RG203KR	SNP	Nucleocapsid protein
BD_wave-1.1024	241	C	T	219	29832	5'UTR	241	extragenic	NA
BD_wave-1.1024	261	G	T	239	29832	5'UTR	261	extragenic	NA
BD_wave-1.1024	335	C	T	313	29832	NSP1	R24C	SNP	Leader protein
BD_wave-1.1024	434	G	A	412	29832	NSP1	E57K	SNP	Leader protein
BD_wave-1.1024	683	C	T	661	29832	NSP1	D139D	SNP_silent	Leader protein
BD_wave-1.1024	1163	A	T	1141	29832	NSP2	I120F	SNP	Non-Structural protein 2
BD_wave-1.1024	2048	C	T	2026	29832	NSP2	N414N	SNP_silent	Non-Structural protein 2
BD_wave-1.1024	3037	C	T	3015	29832	NSP3	F106F	SNP_silent	Predicted phosphoesterase, papain-like proteinase
BD_wave-1.1024	9436	A	G	9414	29832	NSP4	V294V	SNP_silent	Transmembrane protein
BD_wave-1.1024	9714	C	G	9692	29832	NSP4	T387R	SNP	Transmembrane protein
BD_wave-1.1024	14408	C	T	14386	29832	NSP12b	P314L	SNP	RNA-dependent RNA polymerase, post-ribosomal frameshift
BD_wave-1.1024	14925	C	T	14903	29832	NSP12b	V486V	SNP_silent	RNA-dependent RNA polymerase, post-ribosomal frameshift
BD_wave-1.1024	20001	T	C	19979	29832	NSP15	V127V	SNP_silent	endoRNAse
BD_wave-1.1024	22803	A	G	22781	29832	S	Q414R	SNP	Spike
BD_wave-1.1024	23403	A	G	23381	29832	S	D614G	SNP	Spike
BD_wave-1.1024	23604	C	G	23582	29832	S	P681R	SNP	Spike
BD_wave-1.1024	26873	C	T	26851	29832	M	N117N	SNP_silent	Membrane
BD_wave-1.1024	28881	GGG	AAC	28859	29832	N	RG203KR	SNP	Nucleocapsid protein
BD_wave-1.1026	241	C	T	187	29766	5'UTR	241	extragenic	NA
BD_wave-1.1026	521	G	T	467	29766	NSP1	V86F	SNP	Leader protein
BD_wave-1.1026	1163	A	T	1109	29766	NSP2	I120F	SNP	Non-Structural protein 2
BD_wave-1.1026	3037	C	T	2983	29766	NSP3	F106F	SNP_silent	Predicted phosphoesterase, papain-like proteinase
BD_wave-1.1026	6633	C	T	6579	29766	NSP3	A1305V	SNP	Predicted phosphoesterase, papain-like proteinase
BD_wave-1.1026	11221	G	T	11167	29766	NSP6	M83I	SNP	Transmembrane protein
BD_wave-1.1026	11731	T	C	11677	29766	NSP6	Y253Y	SNP_silent	Transmembrane protein
BD_wave-1.1026	14408	C	T	14354	29766	NSP12b	P314L	SNP	RNA-dependent RNA polymerase, post-ribosomal frameshift
BD_wave-1.1026	15182	C	T	15128	29766	NSP12b	A572V	SNP	RNA-dependent RNA polymerase, post-ribosomal frameshift
BD_wave-1.1026	23403	A	G	23349	29766	S	D614G	SNP	Spike
BD_wave-1.1026	27890	G	T	27836	29766	3'UTR	27890	extragenic	NA
BD_wave-1.1026	28321	G	T	28267	29766	N	T16T	SNP_silent	Nucleocapsid protein
BD_wave-1.1026	28881	GGG	AAC	28827	29766	N	RG203KR	SNP	Nucleocapsid protein
BD_wave-1.1026	28903	G	T	28849	29766	N	M210I	SNP	Nucleocapsid protein
BD_wave-1.1026	29738	CCACGCGGAGTACGAT	.	29683	29766	3'UTR	29738	extragenic	NA
BD_wave-1.1027	241	C	T	187	29782	5'UTR	241	extragenic	NA
BD_wave-1.1027	1163	A	T	1109	29782	NSP2	I120F	SNP	Non-Structural protein 2
BD_wave-1.1027	3037	C	T	2983	29782	NSP3	F106F	SNP_silent	Predicted phosphoesterase, papain-like proteinase
BD_wave-1.1027	3955	G	T	3901	29782	NSP3	K412N	SNP	Predicted phosphoesterase, papain-like proteinase
BD_wave-1.1027	14408	C	T	14354	29782	NSP12b	P314L	SNP	RNA-dependent RNA polymerase, post-ribosomal frameshift
BD_wave-1.1027	15711	A	G	15657	29782	NSP12b	I748M	SNP	RNA-dependent RNA polymerase, post-ribosomal frameshift
BD_wave-1.1027	17325	G	T	17271	29782	NSP13	L363F	SNP	Helicase
BD_wave-1.1027	19164	C	T	19110	29782	NSP14	D375D	SNP_silent	3'-to-5' exonuclease
BD_wave-1.1027	22450	C	T	22396	29782	S	L296L	SNP_silent	Spike
BD_wave-1.1027	23403	A	G	23349	29782	S	D614G	SNP	Spike
BD_wave-1.1027	23604	C	G	23550	29782	S	P681R	SNP	Spike
BD_wave-1.1027	26388	C	T	26334	29782	E	N48N	SNP_silent	Envelope
BD_wave-1.1027	26681	C	T	26627	29782	M	F53F	SNP_silent	Membrane
BD_wave-1.1027	27398	A	G	27344	29782	ORF7a	K2R	SNP	ORF7a protein
BD_wave-1.1027	28311	C	T	28257	29782	N	P13L	SNP	Nucleocapsid protein
BD_wave-1.1027	28881	GGG	AAC	28827	29782	N	RG203KR	SNP	Nucleocapsid protein
BD_wave-1.1029	241	C	T	187	29782	5'UTR	241	extragenic	NA
BD_wave-1.1029	1163	A	T	1109	29782	NSP2	I120F	SNP	Non-Structural protein 2
BD_wave-1.1029	2094	C	T	2040	29782	NSP2	S430L	SNP	Non-Structural protein 2
BD_wave-1.1029	3037	C	T	2983	29782	NSP3	F106F	SNP_silent	Predicted phosphoesterase, papain-like proteinase
BD_wave-1.1029	6525	C	T	6471	29782	NSP3	T1269I	SNP	Predicted phosphoesterase, papain-like proteinase
BD_wave-1.1029	6640	T	C	6586	29782	NSP3	H1307H	SNP_silent	Predicted phosphoesterase, papain-like proteinase
BD_wave-1.1029	11674	C	T	11620	29782	NSP6	Y234Y	SNP_silent	Transmembrane protein
BD_wave-1.1029	14408	C	T	14354	29782	NSP12b	P314L	SNP	RNA-dependent RNA polymerase, post-ribosomal frameshift
BD_wave-1.1029	20238	G	T	20184	29782	NSP15	R206S	SNP	endoRNAse
BD_wave-1.1029	23403	A	G	23349	29782	S	D614G	SNP	Spike
BD_wave-1.1029	23587	G	C	23533	29782	S	Q675H	SNP	Spike
BD_wave-1.1029	25904	C	T	25850	29782	ORF3a	S171L	SNP	ORF3a protein
BD_wave-1.1029	26211	G	T	26157	29782	ORF3a	V273V	SNP_silent	ORF3a protein
BD_wave-1.1029	27327	G	T	27273	29782	ORF6	K42N	SNP	ORF6 protein
BD_wave-1.1029	28881	GGG	AAC	28827	29782	N	RG203KR	SNP	Nucleocapsid protein
BD_wave-1.1029	29376	C	G	29322	29782	N	P368R	SNP	Nucleocapsid protein
BD_wave-1.103	241	C	T	241	29882	5'UTR	241	extragenic	NA
BD_wave-1.103	1163	A	T	1163	29882	NSP2	I120F	SNP	Non-Structural protein 2
BD_wave-1.103	3037	C	T	3037	29882	NSP3	F106F	SNP_silent	Predicted phosphoesterase, papain-like proteinase
BD_wave-1.103	5183	C	T	5183	29882	NSP3	P822S	SNP	Predicted phosphoesterase, papain-like proteinase
BD_wave-1.103	14408	C	T	14408	29882	NSP12b	P314L	SNP	RNA-dependent RNA polymerase, post-ribosomal frameshift
BD_wave-1.103	17844	A	T	17844	29882	NSP13	S536S	SNP_silent	Helicase
BD_wave-1.103	23403	A	G	23403	29882	S	D614G	SNP	Spike
BD_wave-1.103	25855	G	T	25855	29882	ORF3a	D155Y	SNP	ORF3a protein
BD_wave-1.103	26730	G	T	26730	29882	M	V70F	SNP	Membrane
BD_wave-1.103	28093	C	T	28093	29882	ORF8	S67F	SNP	ORF8 protein
BD_wave-1.103	28881	GGG	AAC	28881	29882	N	RG203KR	SNP	Nucleocapsid protein
BD_wave-1.1030	241	C	T	187	29782	5'UTR	241	extragenic	NA
BD_wave-1.1030	1163	A	T	1109	29782	NSP2	I120F	SNP	Non-Structural protein 2
BD_wave-1.1030	2940	C	T	2886	29782	NSP3	P74L	SNP	Predicted phosphoesterase, papain-like proteinase
BD_wave-1.1030	3037	C	T	2983	29782	NSP3	F106F	SNP_silent	Predicted phosphoesterase, papain-like proteinase
BD_wave-1.1030	3961	C	T	3907	29782	NSP3	I414I	SNP_silent	Predicted phosphoesterase, papain-like proteinase
BD_wave-1.1030	4583	G	A	4529	29782	NSP3	D622N	SNP	Predicted phosphoesterase, papain-like proteinase
BD_wave-1.1030	8170	A	G	8116	29782	NSP3	S1817S	SNP_silent	Predicted phosphoesterase, papain-like proteinase
BD_wave-1.1030	14408	C	T	14354	29782	NSP12b	P314L	SNP	RNA-dependent RNA polymerase, post-ribosomal frameshift
BD_wave-1.1030	18040	G	T	17986	29782	3'UTR	18040	extragenic	NA
BD_wave-1.1030	23403	A	G	23349	29782	S	D614G	SNP	Spike
BD_wave-1.1030	24378	C	T	24324	29782	S	S939F	SNP	Spike
BD_wave-1.1030	25278	G	C	25224	29782	S	S1239T	SNP	Spike
BD_wave-1.1030	28881	GGG	AAC	28827	29782	N	RG203KR	SNP	Nucleocapsid protein
BD_wave-1.1031	241	C	T	219	29813	5'UTR	241	extragenic	NA
BD_wave-1.1031	913	C	T	891	29813	NSP2	S36S	SNP_silent	Non-Structural protein 2
BD_wave-1.1031	3037	C	T	3015	29813	NSP3	F106F	SNP_silent	Predicted phosphoesterase, papain-like proteinase
BD_wave-1.1031	3267	C	T	3245	29813	NSP3	T183I	SNP	Predicted phosphoesterase, papain-like proteinase
BD_wave-1.1031	5031	C	T	5009	29813	NSP3	T771I	SNP	Predicted phosphoesterase, papain-like proteinase
BD_wave-1.1031	5388	C	A	5366	29813	NSP3	A890D	SNP	Predicted phosphoesterase, papain-like proteinase
BD_wave-1.1031	5986	C	T	5964	29813	NSP3	F1089F	SNP_silent	Predicted phosphoesterase, papain-like proteinase
BD_wave-1.1031	6954	T	C	6932	29813	NSP3	I1412T	SNP	Predicted phosphoesterase, papain-like proteinase
BD_wave-1.1031	11288	TCTGGTTTT	.	11265	29813	NSP6	S106	deletion	Transmembrane protein
BD_wave-1.1031	12970	C	T	12939	29813	NSP9	N95N	SNP_silent	ssRNA-binding protein
BD_wave-1.1031	14408	C	T	14377	29813	NSP12b	P314L	SNP	RNA-dependent RNA polymerase, post-ribosomal frameshift
BD_wave-1.1031	14676	C	T	14645	29813	NSP12b	P403P	SNP_silent	RNA-dependent RNA polymerase, post-ribosomal frameshift
BD_wave-1.1031	15279	C	T	15248	29813	NSP12b	H604H	SNP_silent	RNA-dependent RNA polymerase, post-ribosomal frameshift
BD_wave-1.1031	15451	G	A	15420	29813	NSP12b	G662S	SNP	RNA-dependent RNA polymerase, post-ribosomal frameshift
BD_wave-1.1031	16176	T	C	16145	29813	NSP12b	T903T	SNP_silent	RNA-dependent RNA polymerase, post-ribosomal frameshift
BD_wave-1.1031	21765	TACATG	.	21733	29813	S	H69	deletion	Spike
BD_wave-1.1031	21993	ATT	.	21955	29813	S	Y145	deletion	Spike
BD_wave-1.1031	23063	A	T	23023	29813	S	N501Y	SNP	Spike
BD_wave-1.1031	23271	C	A	23231	29813	S	A570D	SNP	Spike
BD_wave-1.1031	23403	A	G	23363	29813	S	D614G	SNP	Spike
BD_wave-1.1031	23604	C	A	23564	29813	S	P681H	SNP	Spike
BD_wave-1.1031	23709	C	T	23669	29813	S	T716I	SNP	Spike
BD_wave-1.1031	24506	T	G	24466	29813	S	S982A	SNP	Spike
BD_wave-1.1031	24914	G	C	24874	29813	S	D1118H	SNP	Spike
BD_wave-1.1031	27972	C	T	27932	29813	ORF8	Q27*	SNP_stop	ORF8 protein
BD_wave-1.1031	28048	G	T	28008	29813	ORF8	R52I	SNP	ORF8 protein
BD_wave-1.1031	28111	A	G	28071	29813	ORF8	Y73C	SNP	ORF8 protein
BD_wave-1.1031	28273	A	.	28232	29813	3'UTR	28273	extragenic	NA
BD_wave-1.1031	28280	GAT	CTA	28239	29813	N	D3L	SNP	Nucleocapsid protein
BD_wave-1.1031	28881	GGG	AAC	28840	29813	N	RG203KR	SNP	Nucleocapsid protein
BD_wave-1.1031	28977	C	T	28936	29813	N	S235F	SNP	Nucleocapsid protein
BD_wave-1.1032	241	C	T	220	29827	5'UTR	241	extragenic	NA
BD_wave-1.1032	1163	A	T	1142	29827	NSP2	I120F	SNP	Non-Structural protein 2
BD_wave-1.1032	3037	C	T	3016	29827	NSP3	F106F	SNP_silent	Predicted phosphoesterase, papain-like proteinase
BD_wave-1.1032	3225	C	T	3204	29827	NSP3	T169I	SNP	Predicted phosphoesterase, papain-like proteinase
BD_wave-1.1032	3814	T	C	3793	29827	NSP3	Y365Y	SNP_silent	Predicted phosphoesterase, papain-like proteinase
BD_wave-1.1032	3955	G	T	3934	29827	NSP3	K412N	SNP	Predicted phosphoesterase, papain-like proteinase
BD_wave-1.1032	8850	T	C	8829	29827	NSP4	V99A	SNP	Transmembrane protein
BD_wave-1.1032	11751	T	C	11730	29827	NSP6	L260P	SNP	Transmembrane protein
BD_wave-1.1032	14408	C	T	14387	29827	NSP12b	P314L	SNP	RNA-dependent RNA polymerase, post-ribosomal frameshift
BD_wave-1.1032	14902	ATT	.	14880	29827	NSP12b	I479	deletion	RNA-dependent RNA polymerase, post-ribosomal frameshift
BD_wave-1.1032	18705	C	T	18681	29827	NSP14	D222D	SNP_silent	3'-to-5' exonuclease
BD_wave-1.1032	23403	A	G	23379	29827	S	D614G	SNP	Spike
BD_wave-1.1032	23604	C	G	23580	29827	S	P681R	SNP	Spike
BD_wave-1.1032	23941	A	T	23917	29827	S	P793P	SNP_silent	Spike
BD_wave-1.1032	26157	TGT	.	26132	29827	ORF3a	V256	deletion	ORF3a protein
BD_wave-1.1032	26604	T	C	26577	29827	M	F28L	SNP	Membrane
BD_wave-1.1032	26681	C	T	26654	29827	M	F53F	SNP_silent	Membrane
BD_wave-1.1032	26834	G	T	26807	29827	M	A104A	SNP_silent	Membrane
BD_wave-1.1032	27379	A	G	27352	29827	ORF6	I60V	SNP	ORF6 protein
BD_wave-1.1032	28881	GGG	AAC	28854	29827	N	RG203KR	SNP	Nucleocapsid protein
BD_wave-1.1033	241	C	T	192	29770	5'UTR	241	extragenic	NA
BD_wave-1.1033	519	TGGTTG	.	469	29770	NSP1	M85	deletion	Leader protein
BD_wave-1.1033	1163	A	T	1108	29770	NSP2	I120F	SNP	Non-Structural protein 2
BD_wave-1.1033	3037	C	T	2982	29770	NSP3	F106F	SNP_silent	Predicted phosphoesterase, papain-like proteinase
BD_wave-1.1033	4026	T	A	3971	29770	NSP3	L436*	SNP_stop	Predicted phosphoesterase, papain-like proteinase
BD_wave-1.1033	7459	G	A	7404	29770	NSP3	V1580V	SNP_silent	Predicted phosphoesterase, papain-like proteinase
BD_wave-1.1033	12163	G	T	12108	29770	NSP8	Q24H	SNP	Non-Structural protein 8
BD_wave-1.1033	14408	C	T	14353	29770	NSP12b	P314L	SNP	RNA-dependent RNA polymerase, post-ribosomal frameshift
BD_wave-1.1033	14867	.	C	14813	29770	NSP12b	V467	insertion_frameshift	RNA-dependent RNA polymerase, post-ribosomal frameshift
BD_wave-1.1033	19875	C	T	19821	29770	NSP15	I85I	SNP_silent	endoRNAse
BD_wave-1.1033	21203	A	G	21149	29770	NSP16	K182R	SNP	2'-O-ribose methyltransferase
BD_wave-1.1033	21644	T	A	21590	29770	S	Y28N	SNP	Spike
BD_wave-1.1033	22227	C	T	22173	29770	S	A222V	SNP	Spike
BD_wave-1.1033	23403	A	G	23349	29770	S	D614G	SNP	Spike
BD_wave-1.1033	25904	C	T	25850	29770	ORF3a	S171L	SNP	ORF3a protein
BD_wave-1.1033	27722	.	A	27669	29770	ORF7a	I110	insertion_frameshift	ORF7a protein
BD_wave-1.1033	27988	TA	.	27934	29770	ORF8	V32	deletion_frameshift	ORF8 protein
BD_wave-1.1033	28233	G	.	28177	29770	ORF8	D113	deletion_frameshift	ORF8 protein
BD_wave-1.1035	241	C	T	241	29854	5'UTR	241	extragenic	NA
BD_wave-1.1035	335	C	T	335	29854	NSP1	R24C	SNP	Leader protein
BD_wave-1.1035	434	G	A	434	29854	NSP1	E57K	SNP	Leader protein
BD_wave-1.1035	1163	A	T	1163	29854	NSP2	I120F	SNP	Non-Structural protein 2
BD_wave-1.1035	3037	C	T	3037	29854	NSP3	F106F	SNP_silent	Predicted phosphoesterase, papain-like proteinase
BD_wave-1.1035	3092	C	T	3092	29854	NSP3	P125S	SNP	Predicted phosphoesterase, papain-like proteinase
BD_wave-1.1035	3652	A	G	3652	29854	NSP3	Q311Q	SNP_silent	Predicted phosphoesterase, papain-like proteinase
BD_wave-1.1035	8548	G	A	8548	29854	NSP3	K1943K	SNP_silent	Predicted phosphoesterase, papain-like proteinase
BD_wave-1.1035	9436	A	G	9436	29854	NSP4	V294V	SNP_silent	Transmembrane protein
BD_wave-1.1035	14408	C	T	14408	29854	NSP12b	P314L	SNP	RNA-dependent RNA polymerase, post-ribosomal frameshift
BD_wave-1.1035	20104	C	T	20104	29854	NSP15	L162F	SNP	endoRNAse
BD_wave-1.1035	21866	A	G	21866	29854	S	R102G	SNP	Spike
BD_wave-1.1035	23403	A	G	23403	29854	S	D614G	SNP	Spike
BD_wave-1.1035	23604	C	G	23604	29854	S	P681R	SNP	Spike
BD_wave-1.1035	28881	GGG	AAC	28881	29854	N	RG203KR	SNP	Nucleocapsid protein
BD_wave-1.1035	29679	C	T	29679	29854	3'UTR	29679	extragenic	NA
BD_wave-1.1036	241	C	T	241	29854	5'UTR	241	extragenic	NA
BD_wave-1.1036	1163	A	T	1163	29854	NSP2	I120F	SNP	Non-Structural protein 2
BD_wave-1.1036	3037	C	T	3037	29854	NSP3	F106F	SNP_silent	Predicted phosphoesterase, papain-like proteinase
BD_wave-1.1036	7165	C	T	7165	29854	NSP3	T1482T	SNP_silent	Predicted phosphoesterase, papain-like proteinase
BD_wave-1.1036	8146	C	T	8146	29854	NSP3	D1809D	SNP_silent	Predicted phosphoesterase, papain-like proteinase
BD_wave-1.1036	10234	T	C	10234	29854	NSP5	R60R	SNP_silent	3C-like proteinase
BD_wave-1.1036	10449	C	T	10449	29854	NSP5	P132L	SNP	3C-like proteinase
BD_wave-1.1036	14408	C	T	14408	29854	NSP12b	P314L	SNP	RNA-dependent RNA polymerase, post-ribosomal frameshift
BD_wave-1.1036	17518	C	T	17518	29854	NSP13	L428F	SNP	Helicase
BD_wave-1.1036	18186	G	T	18186	29854	NSP14	M49I	SNP	3'-to-5' exonuclease
BD_wave-1.1036	19542	G	T	19542	29854	NSP14	M501I	SNP	3'-to-5' exonuclease
BD_wave-1.1036	20134	G	T	20134	29854	NSP15	V172L	SNP	endoRNAse
BD_wave-1.1036	21811	C	T	21811	29854	S	V83V	SNP_silent	Spike
BD_wave-1.1036	23403	A	G	23403	29854	S	D614G	SNP	Spike
BD_wave-1.1036	24187	T	A	24187	29854	S	S875S	SNP_silent	Spike
BD_wave-1.1036	24378	C	T	24378	29854	S	S939F	SNP	Spike
BD_wave-1.1036	24914	G	T	24914	29854	S	D1118Y	SNP	Spike
BD_wave-1.1036	25505	A	G	25505	29854	ORF3a	Q38R	SNP	ORF3a protein
BD_wave-1.1036	26461	C	T	26461	29854	E	L73F	SNP	Envelope
BD_wave-1.1036	27143	C	T	27143	29854	M	N207N	SNP_silent	Membrane
BD_wave-1.1036	27925	C	A	27925	29854	ORF8	T11K	SNP	ORF8 protein
BD_wave-1.1036	28881	GGG	AAC	28881	29854	N	RG203KR	SNP	Nucleocapsid protein
BD_wave-1.1036	29618	A	T	29618	29854	ORF10	M21L	SNP	ORF10 protein
BD_wave-1.1036	29711	G	T	29711	29854	3'UTR	29711	extragenic	NA
BD_wave-1.1038	241	C	T	241	29854	5'UTR	241	extragenic	NA
BD_wave-1.1038	335	C	T	335	29854	NSP1	R24C	SNP	Leader protein
BD_wave-1.1038	434	G	A	434	29854	NSP1	E57K	SNP	Leader protein
BD_wave-1.1038	1163	A	T	1163	29854	NSP2	I120F	SNP	Non-Structural protein 2
BD_wave-1.1038	1884	C	T	1884	29854	NSP2	A360V	SNP	Non-Structural protein 2
BD_wave-1.1038	3037	C	T	3037	29854	NSP3	F106F	SNP_silent	Predicted phosphoesterase, papain-like proteinase
BD_wave-1.1038	9436	A	G	9436	29854	NSP4	V294V	SNP_silent	Transmembrane protein
BD_wave-1.1038	14408	C	T	14408	29854	NSP12b	P314L	SNP	RNA-dependent RNA polymerase, post-ribosomal frameshift
BD_wave-1.1038	23403	A	G	23403	29854	S	D614G	SNP	Spike
BD_wave-1.1038	23604	C	G	23604	29854	S	P681R	SNP	Spike
BD_wave-1.1039	241	C	T	219	29806	5'UTR	241	extragenic	NA
BD_wave-1.1039	3037	C	T	3015	29806	NSP3	F106F	SNP_silent	Predicted phosphoesterase, papain-like proteinase
BD_wave-1.1039	11288	TCTGGTTTT	.	11265	29806	NSP6	S106	deletion	Transmembrane protein
BD_wave-1.1039	14408	C	T	14377	29806	NSP12b	P314L	SNP	RNA-dependent RNA polymerase, post-ribosomal frameshift
BD_wave-1.1039	23403	A	G	23372	29806	S	D614G	SNP	Spike
BD_wave-1.1039	25563	G	C	25532	29806	ORF3a	Q57H	SNP	ORF3a protein
BD_wave-1.104	241	C	T	241	29898	5'UTR	241	extragenic	NA
BD_wave-1.104	751	C	T	751	29898	NSP1	N162N	SNP_silent	Leader protein
BD_wave-1.104	1163	A	T	1163	29898	NSP2	I120F	SNP	Non-Structural protein 2
BD_wave-1.104	2057	A	G	2057	29898	NSP2	M418V	SNP	Non-Structural protein 2
BD_wave-1.104	3037	C	T	3037	29898	NSP3	F106F	SNP_silent	Predicted phosphoesterase, papain-like proteinase
BD_wave-1.104	5621	C	T	5621	29898	NSP3	P968S	SNP	Predicted phosphoesterase, papain-like proteinase
BD_wave-1.104	14408	C	T	14408	29898	NSP12b	P314L	SNP	RNA-dependent RNA polymerase, post-ribosomal frameshift
BD_wave-1.104	23403	A	G	23403	29898	S	D614G	SNP	Spike
BD_wave-1.104	27944	C	T	27944	29898	ORF8	H17H	SNP_silent	ORF8 protein
BD_wave-1.104	28881	GGG	AAC	28881	29898	N	RG203KR	SNP	Nucleocapsid protein
BD_wave-1.1041	241	C	T	240	29902	5'UTR	241	extragenic	NA
BD_wave-1.1041	1163	A	T	1162	29902	NSP2	I120F	SNP	Non-Structural protein 2
BD_wave-1.1041	3037	C	T	3036	29902	NSP3	F106F	SNP_silent	Predicted phosphoesterase, papain-like proteinase
BD_wave-1.1041	14408	C	T	14407	29902	NSP12b	P314L	SNP	RNA-dependent RNA polymerase, post-ribosomal frameshift
BD_wave-1.1041	17019	G	T	17018	29902	NSP13	E261D	SNP	Helicase
BD_wave-1.1041	23403	A	G	23402	29902	S	D614G	SNP	Spike
BD_wave-1.1041	28881	GGG	AAC	28880	29902	N	RG203KR	SNP	Nucleocapsid protein
BD_wave-1.1042	241	C	T	241	29903	5'UTR	241	extragenic	NA
BD_wave-1.1042	1163	A	T	1163	29903	NSP2	I120F	SNP	Non-Structural protein 2
BD_wave-1.1042	3037	C	T	3037	29903	NSP3	F106F	SNP_silent	Predicted phosphoesterase, papain-like proteinase
BD_wave-1.1042	14408	C	T	14408	29903	NSP12b	P314L	SNP	RNA-dependent RNA polymerase, post-ribosomal frameshift
BD_wave-1.1042	23403	A	G	23403	29903	S	D614G	SNP	Spike
BD_wave-1.1042	28881	GGG	AAC	28881	29903	N	RG203KR	SNP	Nucleocapsid protein
BD_wave-1.1043	241	C	T	241	29903	5'UTR	241	extragenic	NA
BD_wave-1.1043	1163	A	T	1163	29903	NSP2	I120F	SNP	Non-Structural protein 2
BD_wave-1.1043	3037	C	T	3037	29903	NSP3	F106F	SNP_silent	Predicted phosphoesterase, papain-like proteinase
BD_wave-1.1043	10618	G	T	10618	29903	NSP5	R188S	SNP	3C-like proteinase
BD_wave-1.1043	12415	C	T	12415	29903	NSP8	N108N	SNP_silent	Non-Structural protein 8
BD_wave-1.1043	14408	C	T	14408	29903	NSP12b	P314L	SNP	RNA-dependent RNA polymerase, post-ribosomal frameshift
BD_wave-1.1043	14889	C	T	14889	29903	NSP12b	Y474Y	SNP_silent	RNA-dependent RNA polymerase, post-ribosomal frameshift
BD_wave-1.1043	23403	A	G	23403	29903	S	D614G	SNP	Spike
BD_wave-1.1043	28881	GGG	AAC	28881	29903	N	RG203KR	SNP	Nucleocapsid protein
BD_wave-1.1044	241	C	T	241	29903	5'UTR	241	extragenic	NA
BD_wave-1.1044	1163	A	T	1163	29903	NSP2	I120F	SNP	Non-Structural protein 2
BD_wave-1.1044	3037	C	T	3037	29903	NSP3	F106F	SNP_silent	Predicted phosphoesterase, papain-like proteinase
BD_wave-1.1044	6813	C	T	6813	29903	NSP3	T1365I	SNP	Predicted phosphoesterase, papain-like proteinase
BD_wave-1.1044	11083	G	T	11083	29903	NSP6	L37F	SNP	Transmembrane protein
BD_wave-1.1044	12061	A	G	12061	29903	NSP7	E73E	SNP_silent	Non-Structural protein 7
BD_wave-1.1044	14408	C	T	14408	29903	NSP12b	P314L	SNP	RNA-dependent RNA polymerase, post-ribosomal frameshift
BD_wave-1.1044	23403	A	G	23403	29903	S	D614G	SNP	Spike
BD_wave-1.1044	28881	GGG	AAC	28881	29903	N	RG203KR	SNP	Nucleocapsid protein
BD_wave-1.1045	241	C	T	241	29903	5'UTR	241	extragenic	NA
BD_wave-1.1045	1163	A	T	1163	29903	NSP2	I120F	SNP	Non-Structural protein 2
BD_wave-1.1045	3037	C	T	3037	29903	NSP3	F106F	SNP_silent	Predicted phosphoesterase, papain-like proteinase
BD_wave-1.1045	14408	C	T	14408	29903	NSP12b	P314L	SNP	RNA-dependent RNA polymerase, post-ribosomal frameshift
BD_wave-1.1045	15260	G	T	15260	29903	NSP12b	S598I	SNP	RNA-dependent RNA polymerase, post-ribosomal frameshift
BD_wave-1.1045	23403	A	G	23403	29903	S	D614G	SNP	Spike
BD_wave-1.1045	28881	GGG	AAC	28881	29903	N	RG203KR	SNP	Nucleocapsid protein
BD_wave-1.1046	241	C	T	241	29903	5'UTR	241	extragenic	NA
BD_wave-1.1046	1163	A	T	1163	29903	NSP2	I120F	SNP	Non-Structural protein 2
BD_wave-1.1046	2395	C	T	2395	29903	NSP2	V530V	SNP_silent	Non-Structural protein 2
BD_wave-1.1046	2470	C	T	2470	29903	NSP2	A555A	SNP_silent	Non-Structural protein 2
BD_wave-1.1046	3037	C	T	3037	29903	NSP3	F106F	SNP_silent	Predicted phosphoesterase, papain-like proteinase
BD_wave-1.1046	13712	A	G	13712	29903	NSP12b	K82R	SNP	RNA-dependent RNA polymerase, post-ribosomal frameshift
BD_wave-1.1046	14408	C	T	14408	29903	NSP12b	P314L	SNP	RNA-dependent RNA polymerase, post-ribosomal frameshift
BD_wave-1.1046	23403	A	G	23403	29903	S	D614G	SNP	Spike
BD_wave-1.1046	28881	GGG	AAC	28881	29903	N	RG203KR	SNP	Nucleocapsid protein
BD_wave-1.1047	241	C	T	241	29903	5'UTR	241	extragenic	NA
BD_wave-1.1047	1163	A	T	1163	29903	NSP2	I120F	SNP	Non-Structural protein 2
BD_wave-1.1047	3037	C	T	3037	29903	NSP3	F106F	SNP_silent	Predicted phosphoesterase, papain-like proteinase
BD_wave-1.1047	3784	C	T	3784	29903	NSP3	V355V	SNP_silent	Predicted phosphoesterase, papain-like proteinase
BD_wave-1.1047	6807	C	T	6807	29903	NSP3	T1363I	SNP	Predicted phosphoesterase, papain-like proteinase
BD_wave-1.1047	14408	C	T	14408	29903	NSP12b	P314L	SNP	RNA-dependent RNA polymerase, post-ribosomal frameshift
BD_wave-1.1047	21760	T	C	21760	29903	S	H66H	SNP_silent	Spike
BD_wave-1.1047	23403	A	G	23403	29903	S	D614G	SNP	Spike
BD_wave-1.1047	25416	C	T	25416	29903	ORF3a	F8F	SNP_silent	ORF3a protein
BD_wave-1.1047	28881	GGG	AAC	28881	29903	N	RG203KR	SNP	Nucleocapsid protein
BD_wave-1.1048	241	C	T	241	29903	5'UTR	241	extragenic	NA
BD_wave-1.1048	1163	A	T	1163	29903	NSP2	I120F	SNP	Non-Structural protein 2
BD_wave-1.1048	3037	C	T	3037	29903	NSP3	F106F	SNP_silent	Predicted phosphoesterase, papain-like proteinase
BD_wave-1.1048	14408	C	T	14408	29903	NSP12b	P314L	SNP	RNA-dependent RNA polymerase, post-ribosomal frameshift
BD_wave-1.1048	17645	A	G	17645	29903	NSP13	Q470R	SNP	Helicase
BD_wave-1.1048	23403	A	G	23403	29903	S	D614G	SNP	Spike
BD_wave-1.1048	28881	GGG	AAC	28881	29903	N	RG203KR	SNP	Nucleocapsid protein
BD_wave-1.1049	241	C	T	241	29903	5'UTR	241	extragenic	NA
BD_wave-1.1049	1163	A	T	1163	29903	NSP2	I120F	SNP	Non-Structural protein 2
BD_wave-1.1049	3037	C	T	3037	29903	NSP3	F106F	SNP_silent	Predicted phosphoesterase, papain-like proteinase
BD_wave-1.1049	14408	C	T	14408	29903	NSP12b	P314L	SNP	RNA-dependent RNA polymerase, post-ribosomal frameshift
BD_wave-1.1049	19813	C	T	19813	29903	NSP15	P65S	SNP	endoRNAse
BD_wave-1.1049	21786	G	T	21786	29903	S	G75V	SNP	Spike
BD_wave-1.1049	23403	A	G	23403	29903	S	D614G	SNP	Spike
BD_wave-1.1049	23909	G	T	23909	29903	S	A783S	SNP	Spike
BD_wave-1.1049	24378	C	T	24378	29903	S	S939F	SNP	Spike
BD_wave-1.1049	28881	GGG	AAC	28881	29903	N	RG203KR	SNP	Nucleocapsid protein
BD_wave-1.105	241	C	T	241	29903	5'UTR	241	extragenic	NA
BD_wave-1.105	1163	A	T	1163	29903	NSP2	I120F	SNP	Non-Structural protein 2
BD_wave-1.105	3037	C	T	3037	29903	NSP3	F106F	SNP_silent	Predicted phosphoesterase, papain-like proteinase
BD_wave-1.105	4503	A	T	4503	29903	NSP3	E595V	SNP	Predicted phosphoesterase, papain-like proteinase
BD_wave-1.105	4540	C	T	4540	29903	NSP3	Y607Y	SNP_silent	Predicted phosphoesterase, papain-like proteinase
BD_wave-1.105	5194	G	T	5194	29903	NSP3	L825L	SNP_silent	Predicted phosphoesterase, papain-like proteinase
BD_wave-1.105	14408	C	T	14408	29903	NSP12b	P314L	SNP	RNA-dependent RNA polymerase, post-ribosomal frameshift
BD_wave-1.105	23403	A	G	23403	29903	S	D614G	SNP	Spike
BD_wave-1.105	28881	GGG	AAC	28881	29903	N	RG203KR	SNP	Nucleocapsid protein
BD_wave-1.1050	241	C	T	241	29903	5'UTR	241	extragenic	NA
BD_wave-1.1050	1163	A	T	1163	29903	NSP2	I120F	SNP	Non-Structural protein 2
BD_wave-1.1050	1651	T	C	1651	29903	NSP2	N282N	SNP_silent	Non-Structural protein 2
BD_wave-1.1050	3037	C	T	3037	29903	NSP3	F106F	SNP_silent	Predicted phosphoesterase, papain-like proteinase
BD_wave-1.1050	7165	C	T	7165	29903	NSP3	T1482T	SNP_silent	Predicted phosphoesterase, papain-like proteinase
BD_wave-1.1050	14408	C	T	14408	29903	NSP12b	P314L	SNP	RNA-dependent RNA polymerase, post-ribosomal frameshift
BD_wave-1.1050	18255	G	T	18255	29903	NSP14	M72I	SNP	3'-to-5' exonuclease
BD_wave-1.1050	23403	A	G	23403	29903	S	D614G	SNP	Spike
BD_wave-1.1050	25603	C	T	25603	29903	ORF3a	Q70Q	SNP_silent	ORF3a protein
BD_wave-1.1050	26551	T	C	26551	29903	M	V10A	SNP	Membrane
BD_wave-1.1050	28881	GGG	AAC	28881	29903	N	RG203KR	SNP	Nucleocapsid protein
BD_wave-1.1051	241	C	T	241	29903	5'UTR	241	extragenic	NA
BD_wave-1.1051	1163	A	T	1163	29903	NSP2	I120F	SNP	Non-Structural protein 2
BD_wave-1.1051	3037	C	T	3037	29903	NSP3	F106F	SNP_silent	Predicted phosphoesterase, papain-like proteinase
BD_wave-1.1051	3456	A	G	3456	29903	NSP3	Y246C	SNP	Predicted phosphoesterase, papain-like proteinase
BD_wave-1.1051	14408	C	T	14408	29903	NSP12b	P314L	SNP	RNA-dependent RNA polymerase, post-ribosomal frameshift
BD_wave-1.1051	23403	A	G	23403	29903	S	D614G	SNP	Spike
BD_wave-1.1051	24685	T	C	24685	29903	S	D1041D	SNP_silent	Spike
BD_wave-1.1051	26051	G	A	26051	29903	ORF3a	S220N	SNP	ORF3a protein
BD_wave-1.1051	28171	C	T	28171	29903	ORF8	P93L	SNP	ORF8 protein
BD_wave-1.1051	28305	A	G	28305	29903	N	N11S	SNP	Nucleocapsid protein
BD_wave-1.1051	28881	GGG	AAC	28881	29903	N	RG203KR	SNP	Nucleocapsid protein
BD_wave-1.1052	241	C	T	241	29903	5'UTR	241	extragenic	NA
BD_wave-1.1052	1163	A	T	1163	29903	NSP2	I120F	SNP	Non-Structural protein 2
BD_wave-1.1052	3037	C	T	3037	29903	NSP3	F106F	SNP_silent	Predicted phosphoesterase, papain-like proteinase
BD_wave-1.1052	9016	T	C	9016	29903	NSP4	A154A	SNP_silent	Transmembrane protein
BD_wave-1.1052	14408	C	T	14408	29903	NSP12b	P314L	SNP	RNA-dependent RNA polymerase, post-ribosomal frameshift
BD_wave-1.1052	16275	A	G	16275	29903	NSP13	S13S	SNP_silent	Helicase
BD_wave-1.1052	23403	A	G	23403	29903	S	D614G	SNP	Spike
BD_wave-1.1052	26726	T	A	26726	29903	M	A68A	SNP_silent	Membrane
BD_wave-1.1052	28881	GGG	AAC	28881	29903	N	RG203KR	SNP	Nucleocapsid protein
BD_wave-1.1053	241	C	T	241	29903	5'UTR	241	extragenic	NA
BD_wave-1.1053	1163	A	T	1163	29903	NSP2	I120F	SNP	Non-Structural protein 2
BD_wave-1.1053	2040	C	T	2040	29903	NSP2	T412I	SNP	Non-Structural protein 2
BD_wave-1.1053	2388	C	T	2388	29903	NSP2	T528I	SNP	Non-Structural protein 2
BD_wave-1.1053	3037	C	T	3037	29903	NSP3	F106F	SNP_silent	Predicted phosphoesterase, papain-like proteinase
BD_wave-1.1053	14408	C	T	14408	29903	NSP12b	P314L	SNP	RNA-dependent RNA polymerase, post-ribosomal frameshift
BD_wave-1.1053	19723	G	T	19723	29903	NSP15	V35F	SNP	endoRNAse
BD_wave-1.1053	23403	A	G	23403	29903	S	D614G	SNP	Spike
BD_wave-1.1053	25504	C	G	25504	29903	ORF3a	Q38E	SNP	ORF3a protein
BD_wave-1.1053	25624	C	T	25624	29903	ORF3a	H78Y	SNP	ORF3a protein
BD_wave-1.1053	28881	GGG	AAC	28881	29903	N	RG203KR	SNP	Nucleocapsid protein
BD_wave-1.1054	241	C	T	241	29903	5'UTR	241	extragenic	NA
BD_wave-1.1054	1017	T	C	1017	29903	NSP2	L71S	SNP	Non-Structural protein 2
BD_wave-1.1054	1163	A	T	1163	29903	NSP2	I120F	SNP	Non-Structural protein 2
BD_wave-1.1054	2314	T	C	2314	29903	NSP2	N503N	SNP_silent	Non-Structural protein 2
BD_wave-1.1054	2388	C	T	2388	29903	NSP2	T528I	SNP	Non-Structural protein 2
BD_wave-1.1054	3037	C	T	3037	29903	NSP3	F106F	SNP_silent	Predicted phosphoesterase, papain-like proteinase
BD_wave-1.1054	4331	C	T	4331	29903	NSP3	I537I	SNP_silent	Predicted phosphoesterase, papain-like proteinase
BD_wave-1.1054	12187	A	G	12187	29903	NSP8	E32E	SNP_silent	Non-Structural protein 8
BD_wave-1.1054	14408	C	T	14408	29903	NSP12b	P314L	SNP	RNA-dependent RNA polymerase, post-ribosomal frameshift
BD_wave-1.1054	16014	G	T	16014	29903	NSP12b	R849R	SNP_silent	RNA-dependent RNA polymerase, post-ribosomal frameshift
BD_wave-1.1054	19723	G	T	19723	29903	NSP15	V35F	SNP	endoRNAse
BD_wave-1.1054	22450	C	T	22450	29903	S	L296L	SNP_silent	Spike
BD_wave-1.1054	23403	A	G	23403	29903	S	D614G	SNP	Spike
BD_wave-1.1054	25521	C	T	25521	29903	ORF3a	F43F	SNP_silent	ORF3a protein
BD_wave-1.1054	25552	G	T	25552	29903	ORF3a	A54S	SNP	ORF3a protein
BD_wave-1.1054	28881	GGG	AAC	28881	29903	N	RG203KR	SNP	Nucleocapsid protein
BD_wave-1.1054	29614	C	T	29614	29903	ORF10	C19C	SNP_silent	ORF10 protein
BD_wave-1.1054	29755	G	A	29755	29903	3'UTR	29755	extragenic	NA
BD_wave-1.1055	241	C	T	241	29903	5'UTR	241	extragenic	NA
BD_wave-1.1055	3037	C	T	3037	29903	NSP3	F106F	SNP_silent	Predicted phosphoesterase, papain-like proteinase
BD_wave-1.1055	14408	C	T	14408	29903	NSP12b	P314L	SNP	RNA-dependent RNA polymerase, post-ribosomal frameshift
BD_wave-1.1055	21595	C	T	21595	29903	S	V11V	SNP_silent	Spike
BD_wave-1.1055	23403	A	G	23403	29903	S	D614G	SNP	Spike
BD_wave-1.1055	28881	GGG	AAC	28881	29903	N	RG203KR	SNP	Nucleocapsid protein
BD_wave-1.1056	241	C	T	241	29903	5'UTR	241	extragenic	NA
BD_wave-1.1056	527	C	T	527	29903	NSP1	E87E	SNP_silent	Leader protein
BD_wave-1.1056	1163	A	T	1163	29903	NSP2	I120F	SNP	Non-Structural protein 2
BD_wave-1.1056	1190	C	T	1190	29903	NSP2	P129S	SNP	Non-Structural protein 2
BD_wave-1.1056	3037	C	T	3037	29903	NSP3	F106F	SNP_silent	Predicted phosphoesterase, papain-like proteinase
BD_wave-1.1056	4104	A	G	4104	29903	NSP3	K462R	SNP	Predicted phosphoesterase, papain-like proteinase
BD_wave-1.1056	14408	C	T	14408	29903	NSP12b	P314L	SNP	RNA-dependent RNA polymerase, post-ribosomal frameshift
BD_wave-1.1056	23403	A	G	23403	29903	S	D614G	SNP	Spike
BD_wave-1.1056	28881	GGG	AAC	28881	29903	N	RG203KR	SNP	Nucleocapsid protein
BD_wave-1.1057	241	C	T	241	29903	5'UTR	241	extragenic	NA
BD_wave-1.1057	683	C	T	683	29903	NSP1	D139D	SNP_silent	Leader protein
BD_wave-1.1057	2836	C	T	2836	29903	NSP3	C39C	SNP_silent	Predicted phosphoesterase, papain-like proteinase
BD_wave-1.1057	3037	C	T	3037	29903	NSP3	F106F	SNP_silent	Predicted phosphoesterase, papain-like proteinase
BD_wave-1.1057	3836	T	A	3836	29903	NSP3	L373M	SNP	Predicted phosphoesterase, papain-like proteinase
BD_wave-1.1057	4504	G	T	4504	29903	NSP3	E595D	SNP	Predicted phosphoesterase, papain-like proteinase
BD_wave-1.1057	14408	C	T	14408	29903	NSP12b	P314L	SNP	RNA-dependent RNA polymerase, post-ribosomal frameshift
BD_wave-1.1057	14708	C	T	14708	29903	NSP12b	A414V	SNP	RNA-dependent RNA polymerase, post-ribosomal frameshift
BD_wave-1.1057	18877	C	T	18877	29903	NSP14	C279C	SNP_silent	3'-to-5' exonuclease
BD_wave-1.1057	22444	C	T	22444	29903	S	D294D	SNP_silent	Spike
BD_wave-1.1057	23114	C	A	23114	29903	S	L518I	SNP	Spike
BD_wave-1.1057	23403	A	G	23403	29903	S	D614G	SNP	Spike
BD_wave-1.1057	25563	G	T	25563	29903	ORF3a	Q57H	SNP	ORF3a protein
BD_wave-1.1057	26735	C	T	26735	29903	M	Y71Y	SNP_silent	Membrane
BD_wave-1.1057	28854	C	T	28854	29903	N	S194L	SNP	Nucleocapsid protein
BD_wave-1.1058	241	C	T	241	29903	5'UTR	241	extragenic	NA
BD_wave-1.1058	1163	A	T	1163	29903	NSP2	I120F	SNP	Non-Structural protein 2
BD_wave-1.1058	3037	C	T	3037	29903	NSP3	F106F	SNP_silent	Predicted phosphoesterase, papain-like proteinase
BD_wave-1.1058	9016	T	C	9016	29903	NSP4	A154A	SNP_silent	Transmembrane protein
BD_wave-1.1058	14408	C	T	14408	29903	NSP12b	P314L	SNP	RNA-dependent RNA polymerase, post-ribosomal frameshift
BD_wave-1.1058	16275	A	G	16275	29903	NSP13	S13S	SNP_silent	Helicase
BD_wave-1.1058	23403	A	G	23403	29903	S	D614G	SNP	Spike
BD_wave-1.1058	26726	T	A	26726	29903	M	A68A	SNP_silent	Membrane
BD_wave-1.1058	28881	GGG	AAC	28881	29903	N	RG203KR	SNP	Nucleocapsid protein
BD_wave-1.1059	241	C	T	241	29903	5'UTR	241	extragenic	NA
BD_wave-1.1059	1163	A	T	1163	29903	NSP2	I120F	SNP	Non-Structural protein 2
BD_wave-1.1059	3037	C	T	3037	29903	NSP3	F106F	SNP_silent	Predicted phosphoesterase, papain-like proteinase
BD_wave-1.1059	3961	C	T	3961	29903	NSP3	I414I	SNP_silent	Predicted phosphoesterase, papain-like proteinase
BD_wave-1.1059	12170	G	A	12170	29903	NSP8	A27T	SNP	Non-Structural protein 8
BD_wave-1.1059	12473	C	T	12473	29903	NSP8	K127K	SNP_silent	Non-Structural protein 8
BD_wave-1.1059	14408	C	T	14408	29903	NSP12b	P314L	SNP	RNA-dependent RNA polymerase, post-ribosomal frameshift
BD_wave-1.1059	22326	C	T	22326	29903	S	S255F	SNP	Spike
BD_wave-1.1059	23403	A	G	23403	29903	S	D614G	SNP	Spike
BD_wave-1.1059	28881	GGG	AAC	28881	29903	N	RG203KR	SNP	Nucleocapsid protein
BD_wave-1.106	241	C	T	207	29832	5'UTR	241	extragenic	NA
BD_wave-1.106	1163	A	T	1129	29832	NSP2	I120F	SNP	Non-Structural protein 2
BD_wave-1.106	2695	C	T	2661	29832	NSP2	N630N	SNP_silent	Non-Structural protein 2
BD_wave-1.106	3037	C	T	3003	29832	NSP3	F106F	SNP_silent	Predicted phosphoesterase, papain-like proteinase
BD_wave-1.106	14408	C	T	14374	29832	NSP12b	P314L	SNP	RNA-dependent RNA polymerase, post-ribosomal frameshift
BD_wave-1.106	23403	A	G	23369	29832	S	D614G	SNP	Spike
BD_wave-1.106	28881	GGG	AAC	28847	29832	N	RG203KR	SNP	Nucleocapsid protein
BD_wave-1.106	29311	C	T	29277	29832	N	F346F	SNP_silent	Nucleocapsid protein
BD_wave-1.106	29315	G	T	29281	29832	N	D348Y	SNP	Nucleocapsid protein
BD_wave-1.106	29392	G	T	29358	29832	N	K373N	SNP	Nucleocapsid protein
BD_wave-1.1060	241	C	T	241	29903	5'UTR	241	extragenic	NA
BD_wave-1.1060	1163	A	T	1163	29903	NSP2	I120F	SNP	Non-Structural protein 2
BD_wave-1.1060	3037	C	T	3037	29903	NSP3	F106F	SNP_silent	Predicted phosphoesterase, papain-like proteinase
BD_wave-1.1060	14408	C	T	14408	29903	NSP12b	P314L	SNP	RNA-dependent RNA polymerase, post-ribosomal frameshift
BD_wave-1.1060	20246	T	C	20246	29903	NSP15	M209T	SNP	endoRNAse
BD_wave-1.1060	20489	G	T	20489	29903	NSP15	C290F	SNP	endoRNAse
BD_wave-1.1060	23403	A	G	23403	29903	S	D614G	SNP	Spike
BD_wave-1.1060	23541	A	T	23541	29903	S	Y660F	SNP	Spike
BD_wave-1.1060	28881	GGG	AAC	28881	29903	N	RG203KR	SNP	Nucleocapsid protein
BD_wave-1.1061	241	C	T	241	29903	5'UTR	241	extragenic	NA
BD_wave-1.1061	683	C	T	683	29903	NSP1	D139D	SNP_silent	Leader protein
BD_wave-1.1061	2836	C	T	2836	29903	NSP3	C39C	SNP_silent	Predicted phosphoesterase, papain-like proteinase
BD_wave-1.1061	3037	C	T	3037	29903	NSP3	F106F	SNP_silent	Predicted phosphoesterase, papain-like proteinase
BD_wave-1.1061	3836	T	A	3836	29903	NSP3	L373M	SNP	Predicted phosphoesterase, papain-like proteinase
BD_wave-1.1061	4504	G	T	4504	29903	NSP3	E595D	SNP	Predicted phosphoesterase, papain-like proteinase
BD_wave-1.1061	14408	C	T	14408	29903	NSP12b	P314L	SNP	RNA-dependent RNA polymerase, post-ribosomal frameshift
BD_wave-1.1061	14708	C	T	14708	29903	NSP12b	A414V	SNP	RNA-dependent RNA polymerase, post-ribosomal frameshift
BD_wave-1.1061	18877	C	T	18877	29903	NSP14	C279C	SNP_silent	3'-to-5' exonuclease
BD_wave-1.1061	22444	C	T	22444	29903	S	D294D	SNP_silent	Spike
BD_wave-1.1061	23114	C	A	23114	29903	S	L518I	SNP	Spike
BD_wave-1.1061	23403	A	G	23403	29903	S	D614G	SNP	Spike
BD_wave-1.1061	25563	G	T	25563	29903	ORF3a	Q57H	SNP	ORF3a protein
BD_wave-1.1061	26735	C	T	26735	29903	M	Y71Y	SNP_silent	Membrane
BD_wave-1.1061	28854	C	T	28854	29903	N	S194L	SNP	Nucleocapsid protein
BD_wave-1.1062	241	C	T	241	29903	5'UTR	241	extragenic	NA
BD_wave-1.1062	1163	A	T	1163	29903	NSP2	I120F	SNP	Non-Structural protein 2
BD_wave-1.1062	3037	C	T	3037	29903	NSP3	F106F	SNP_silent	Predicted phosphoesterase, papain-like proteinase
BD_wave-1.1062	3250	G	T	3250	29903	NSP3	E177D	SNP	Predicted phosphoesterase, papain-like proteinase
BD_wave-1.1062	11330	G	T	11330	29903	NSP6	V120L	SNP	Transmembrane protein
BD_wave-1.1062	14408	C	T	14408	29903	NSP12b	P314L	SNP	RNA-dependent RNA polymerase, post-ribosomal frameshift
BD_wave-1.1062	23403	A	G	23403	29903	S	D614G	SNP	Spike
BD_wave-1.1062	25534	G	T	25534	29903	ORF3a	V48F	SNP	ORF3a protein
BD_wave-1.1062	25710	C	T	25710	29903	ORF3a	L106L	SNP_silent	ORF3a protein
BD_wave-1.1062	28881	GGG	AAC	28881	29903	N	RG203KR	SNP	Nucleocapsid protein
BD_wave-1.1063	241	C	T	241	29903	5'UTR	241	extragenic	NA
BD_wave-1.1063	1163	A	T	1163	29903	NSP2	I120F	SNP	Non-Structural protein 2
BD_wave-1.1063	3037	C	T	3037	29903	NSP3	F106F	SNP_silent	Predicted phosphoesterase, papain-like proteinase
BD_wave-1.1063	14408	C	T	14408	29903	NSP12b	P314L	SNP	RNA-dependent RNA polymerase, post-ribosomal frameshift
BD_wave-1.1063	16158	G	T	16158	29903	NSP12b	M897I	SNP	RNA-dependent RNA polymerase, post-ribosomal frameshift
BD_wave-1.1063	20164	G	T	20164	29903	NSP15	V182F	SNP	endoRNAse
BD_wave-1.1063	22030	G	T	22030	29903	S	E156D	SNP	Spike
BD_wave-1.1063	23403	A	G	23403	29903	S	D614G	SNP	Spike
BD_wave-1.1063	28881	GGG	AAC	28881	29903	N	RG203KR	SNP	Nucleocapsid protein
BD_wave-1.1064	241	C	T	241	29903	5'UTR	241	extragenic	NA
BD_wave-1.1064	1060	C	A	1060	29903	NSP2	T85T	SNP_silent	Non-Structural protein 2
BD_wave-1.1064	3037	C	T	3037	29903	NSP3	F106F	SNP_silent	Predicted phosphoesterase, papain-like proteinase
BD_wave-1.1064	4276	C	T	4276	29903	NSP3	Y519Y	SNP_silent	Predicted phosphoesterase, papain-like proteinase
BD_wave-1.1064	14408	C	T	14408	29903	NSP12b	P314L	SNP	RNA-dependent RNA polymerase, post-ribosomal frameshift
BD_wave-1.1064	18877	C	T	18877	29903	NSP14	C279C	SNP_silent	3'-to-5' exonuclease
BD_wave-1.1064	22444	C	T	22444	29903	S	D294D	SNP_silent	Spike
BD_wave-1.1064	23403	A	G	23403	29903	S	D614G	SNP	Spike
BD_wave-1.1064	23557	C	T	23557	29903	S	P665P	SNP_silent	Spike
BD_wave-1.1064	25494	G	T	25494	29903	ORF3a	T34T	SNP_silent	ORF3a protein
BD_wave-1.1064	25563	G	T	25563	29903	ORF3a	Q57H	SNP	ORF3a protein
BD_wave-1.1064	26735	C	T	26735	29903	M	Y71Y	SNP_silent	Membrane
BD_wave-1.1064	28727	G	T	28727	29903	N	A152S	SNP	Nucleocapsid protein
BD_wave-1.1064	28854	C	T	28854	29903	N	S194L	SNP	Nucleocapsid protein
BD_wave-1.1065	241	C	T	187	29301	5'UTR	241	extragenic	NA
BD_wave-1.1065	1163	A	T	1109	29301	NSP2	I120F	SNP	Non-Structural protein 2
BD_wave-1.1065	3037	C	T	2983	29301	NSP3	F106F	SNP_silent	Predicted phosphoesterase, papain-like proteinase
BD_wave-1.1065	11081	T	.	11026	29301	NSP6	F36	deletion_frameshift	Transmembrane protein
BD_wave-1.1065	11851	G	T	11796	29301	NSP7	M3I	SNP	Non-Structural protein 7
BD_wave-1.1065	14408	C	T	14353	29301	NSP12b	P314L	SNP	RNA-dependent RNA polymerase, post-ribosomal frameshift
BD_wave-1.1065	23403	A	G	23348	29301	S	D614G	SNP	Spike
BD_wave-1.1065	28881	GGG	AAC	28826	29301	N	RG203KR	SNP	Nucleocapsid protein
BD_wave-1.1067	241	C	T	187	29301	5'UTR	241	extragenic	NA
BD_wave-1.1067	1163	A	T	1109	29301	NSP2	I120F	SNP	Non-Structural protein 2
BD_wave-1.1067	3037	C	T	2983	29301	NSP3	F106F	SNP_silent	Predicted phosphoesterase, papain-like proteinase
BD_wave-1.1067	6780	TC	CT	6726	29301	NSP3	F1354S	SNP	Predicted phosphoesterase, papain-like proteinase
BD_wave-1.1067	11081	T	.	11026	29301	NSP6	F36	deletion_frameshift	Transmembrane protein
BD_wave-1.1067	14408	C	T	14353	29301	NSP12b	P314L	SNP	RNA-dependent RNA polymerase, post-ribosomal frameshift
BD_wave-1.1067	23403	A	G	23348	29301	S	D614G	SNP	Spike
BD_wave-1.1068	241	C	T	187	29299	5'UTR	241	extragenic	NA
BD_wave-1.1068	438	A	.	383	29299	NSP1	K58	deletion_frameshift	Leader protein
BD_wave-1.1068	11080	TT	.	11024	29299	NSP6	F36	deletion_frameshift	Transmembrane protein
BD_wave-1.1068	14408	C	T	14351	29299	NSP12b	P314L	SNP	RNA-dependent RNA polymerase, post-ribosomal frameshift
BD_wave-1.1068	23403	A	G	23346	29299	S	D614G	SNP	Spike
BD_wave-1.1068	29118	C	T	29061	29299	N	T282I	SNP	Nucleocapsid protein
BD_wave-1.1069	241	C	T	187	29301	5'UTR	241	extragenic	NA
BD_wave-1.1069	3037	C	T	2983	29301	NSP3	F106F	SNP_silent	Predicted phosphoesterase, papain-like proteinase
BD_wave-1.1069	4201	G	T	4147	29301	NSP3	M494I	SNP	Predicted phosphoesterase, papain-like proteinase
BD_wave-1.1069	12369	C	T	12315	29301	NSP8	T93I	SNP	Non-Structural protein 8
BD_wave-1.1069	14408	C	T	14354	29301	NSP12b	P314L	SNP	RNA-dependent RNA polymerase, post-ribosomal frameshift
BD_wave-1.1069	23403	A	G	23349	29301	S	D614G	SNP	Spike
BD_wave-1.1069	25801	A	.	25746	29301	ORF3a	K136	deletion_frameshift	ORF3a protein
BD_wave-1.1069	26527	C	T	26472	29301	M	A2V	SNP	Membrane
BD_wave-1.107	241	C	T	241	29903	5'UTR	241	extragenic	NA
BD_wave-1.107	1163	A	T	1163	29903	NSP2	I120F	SNP	Non-Structural protein 2
BD_wave-1.107	3037	C	T	3037	29903	NSP3	F106F	SNP_silent	Predicted phosphoesterase, papain-like proteinase
BD_wave-1.107	3961	C	T	3961	29903	NSP3	I414I	SNP_silent	Predicted phosphoesterase, papain-like proteinase
BD_wave-1.107	14408	C	T	14408	29903	NSP12b	P314L	SNP	RNA-dependent RNA polymerase, post-ribosomal frameshift
BD_wave-1.107	20480	C	T	20480	29903	NSP15	S287L	SNP	endoRNAse
BD_wave-1.107	21204	G	T	21204	29903	NSP16	K182N	SNP	2'-O-ribose methyltransferase
BD_wave-1.107	21306	C	T	21306	29903	NSP16	R216R	SNP_silent	2'-O-ribose methyltransferase
BD_wave-1.107	21639	C	T	21639	29903	S	P26L	SNP	Spike
BD_wave-1.107	23403	A	G	23403	29903	S	D614G	SNP	Spike
BD_wave-1.107	28881	GGG	AAC	28881	29903	N	RG203KR	SNP	Nucleocapsid protein
BD_wave-1.1070	241	C	T	187	29301	5'UTR	241	extragenic	NA
BD_wave-1.1070	3037	C	T	2983	29301	NSP3	F106F	SNP_silent	Predicted phosphoesterase, papain-like proteinase
BD_wave-1.1070	4201	G	T	4147	29301	NSP3	M494I	SNP	Predicted phosphoesterase, papain-like proteinase
BD_wave-1.1070	6783	.	T	6730	29301	NSP3	F1355	insertion_frameshift	Predicted phosphoesterase, papain-like proteinase
BD_wave-1.1070	10232	C	T	10179	29301	NSP5	R60C	SNP	3C-like proteinase
BD_wave-1.1070	11081	T	.	11027	29301	NSP6	F36	deletion_frameshift	Transmembrane protein
BD_wave-1.1070	11183	T	.	11128	29301	NSP6	F70	deletion_frameshift	Transmembrane protein
BD_wave-1.1070	12369	C	T	12314	29301	NSP8	T93I	SNP	Non-Structural protein 8
BD_wave-1.1070	14408	C	T	14353	29301	NSP12b	P314L	SNP	RNA-dependent RNA polymerase, post-ribosomal frameshift
BD_wave-1.1070	23403	A	G	23348	29301	S	D614G	SNP	Spike
BD_wave-1.1070	26527	C	T	26472	29301	M	A2V	SNP	Membrane
BD_wave-1.1071	241	C	T	187	29611	5'UTR	241	extragenic	NA
BD_wave-1.1071	3037	C	T	2983	29611	NSP3	F106F	SNP_silent	Predicted phosphoesterase, papain-like proteinase
BD_wave-1.1071	4201	G	T	4147	29611	NSP3	M494I	SNP	Predicted phosphoesterase, papain-like proteinase
BD_wave-1.1071	6783	.	T	6730	29611	NSP3	F1355	insertion_frameshift	Predicted phosphoesterase, papain-like proteinase
BD_wave-1.1071	6965	T	.	6911	29611	NSP3	F1415	deletion_frameshift	Predicted phosphoesterase, papain-like proteinase
BD_wave-1.1071	12369	C	T	12315	29611	NSP8	T93I	SNP	Non-Structural protein 8
BD_wave-1.1071	14408	C	T	14354	29611	NSP12b	P314L	SNP	RNA-dependent RNA polymerase, post-ribosomal frameshift
BD_wave-1.1071	23403	A	G	23349	29611	S	D614G	SNP	Spike
BD_wave-1.1071	26527	C	T	26473	29611	M	A2V	SNP	Membrane
BD_wave-1.1072	241	C	T	187	29301	5'UTR	241	extragenic	NA
BD_wave-1.1072	1163	A	T	1109	29301	NSP2	I120F	SNP	Non-Structural protein 2
BD_wave-1.1072	3037	C	T	2983	29301	NSP3	F106F	SNP_silent	Predicted phosphoesterase, papain-like proteinase
BD_wave-1.1072	13127	G	.	13072	29301	NSP10	G34	deletion_frameshift	Growth-factor-like protein
BD_wave-1.1072	14408	C	T	14353	29301	NSP12b	P314L	SNP	RNA-dependent RNA polymerase, post-ribosomal frameshift
BD_wave-1.1072	23403	A	G	23348	29301	S	D614G	SNP	Spike
BD_wave-1.1073	241	C	T	187	29300	5'UTR	241	extragenic	NA
BD_wave-1.1073	11080	TT	.	11025	29300	NSP6	F36	deletion_frameshift	Transmembrane protein
BD_wave-1.1073	14408	C	T	14352	29300	NSP12b	P314L	SNP	RNA-dependent RNA polymerase, post-ribosomal frameshift
BD_wave-1.1073	23403	A	G	23347	29300	S	D614G	SNP	Spike
BD_wave-1.1075	241	C	T	241	29870	5'UTR	241	extragenic	NA
BD_wave-1.1075	335	C	T	335	29870	NSP1	R24C	SNP	Leader protein
BD_wave-1.1075	434	G	A	434	29870	NSP1	E57K	SNP	Leader protein
BD_wave-1.1075	1163	A	T	1163	29870	NSP2	I120F	SNP	Non-Structural protein 2
BD_wave-1.1075	1944	G	T	1944	29870	NSP2	R380L	SNP	Non-Structural protein 2
BD_wave-1.1075	3037	C	T	3037	29870	NSP3	F106F	SNP_silent	Predicted phosphoesterase, papain-like proteinase
BD_wave-1.1075	3652	A	G	3652	29870	NSP3	Q311Q	SNP_silent	Predicted phosphoesterase, papain-like proteinase
BD_wave-1.1075	4058	C	T	4058	29870	NSP3	P447S	SNP	Predicted phosphoesterase, papain-like proteinase
BD_wave-1.1075	9436	A	G	9436	29870	NSP4	V294V	SNP_silent	Transmembrane protein
BD_wave-1.1075	14408	C	T	14408	29870	NSP12b	P314L	SNP	RNA-dependent RNA polymerase, post-ribosomal frameshift
BD_wave-1.1075	23403	A	G	23403	29870	S	D614G	SNP	Spike
BD_wave-1.1075	23604	C	G	23604	29870	S	P681R	SNP	Spike
BD_wave-1.1075	28881	GGG	AAC	28881	29870	N	RG203KR	SNP	Nucleocapsid protein
BD_wave-1.108	241	C	T	241	29903	5'UTR	241	extragenic	NA
BD_wave-1.108	1060	C	A	1060	29903	NSP2	T85T	SNP_silent	Non-Structural protein 2
BD_wave-1.108	3037	C	T	3037	29903	NSP3	F106F	SNP_silent	Predicted phosphoesterase, papain-like proteinase
BD_wave-1.108	4276	C	T	4276	29903	NSP3	Y519Y	SNP_silent	Predicted phosphoesterase, papain-like proteinase
BD_wave-1.108	14408	C	T	14408	29903	NSP12b	P314L	SNP	RNA-dependent RNA polymerase, post-ribosomal frameshift
BD_wave-1.108	18877	C	T	18877	29903	NSP14	C279C	SNP_silent	3'-to-5' exonuclease
BD_wave-1.108	22444	C	T	22444	29903	S	D294D	SNP_silent	Spike
BD_wave-1.108	23403	A	G	23403	29903	S	D614G	SNP	Spike
BD_wave-1.108	23557	C	T	23557	29903	S	P665P	SNP_silent	Spike
BD_wave-1.108	25494	G	T	25494	29903	ORF3a	T34T	SNP_silent	ORF3a protein
BD_wave-1.108	25563	G	T	25563	29903	ORF3a	Q57H	SNP	ORF3a protein
BD_wave-1.108	26735	C	T	26735	29903	M	Y71Y	SNP_silent	Membrane
BD_wave-1.108	28727	G	T	28727	29903	N	A152S	SNP	Nucleocapsid protein
BD_wave-1.108	28854	C	T	28854	29903	N	S194L	SNP	Nucleocapsid protein
BD_wave-1.109	241	C	T	241	29903	5'UTR	241	extragenic	NA
BD_wave-1.109	1163	A	T	1163	29903	NSP2	I120F	SNP	Non-Structural protein 2
BD_wave-1.109	3037	C	T	3037	29903	NSP3	F106F	SNP_silent	Predicted phosphoesterase, papain-like proteinase
BD_wave-1.109	8026	A	G	8026	29903	NSP3	A1769A	SNP_silent	Predicted phosphoesterase, papain-like proteinase
BD_wave-1.109	9502	C	T	9502	29903	NSP4	A316A	SNP_silent	Transmembrane protein
BD_wave-1.109	11083	G	T	11083	29903	NSP6	L37F	SNP	Transmembrane protein
BD_wave-1.109	14408	C	T	14408	29903	NSP12b	P314L	SNP	RNA-dependent RNA polymerase, post-ribosomal frameshift
BD_wave-1.109	23403	A	G	23403	29903	S	D614G	SNP	Spike
BD_wave-1.109	26895	C	T	26895	29903	M	H125Y	SNP	Membrane
BD_wave-1.109	28881	GGG	AAC	28881	29903	N	RG203KR	SNP	Nucleocapsid protein
BD_wave-1.11	241	C	T	219	29798	5'UTR	241	extragenic	NA
BD_wave-1.11	355	C	T	333	29798	NSP1	G30G	SNP_silent	Leader protein
BD_wave-1.11	1163	A	T	1141	29798	NSP2	I120F	SNP	Non-Structural protein 2
BD_wave-1.11	3037	C	T	3015	29798	NSP3	F106F	SNP_silent	Predicted phosphoesterase, papain-like proteinase
BD_wave-1.11	3429	C	T	3407	29798	NSP3	T237I	SNP	Predicted phosphoesterase, papain-like proteinase
BD_wave-1.11	5654	C	T	5632	29798	NSP3	Y978Y	SNP_silent	Predicted phosphoesterase, papain-like proteinase
BD_wave-1.11	7528	C	T	7506	29798	NSP3	V1603V	SNP_silent	Predicted phosphoesterase, papain-like proteinase
BD_wave-1.11	14408	C	T	14386	29798	NSP12b	P314L	SNP	RNA-dependent RNA polymerase, post-ribosomal frameshift
BD_wave-1.11	16376	C	T	16354	29798	NSP13	P47L	SNP	Helicase
BD_wave-1.11	18167	C	T	18145	29798	NSP14	P43L	SNP	3'-to-5' exonuclease
BD_wave-1.11	20238	G	T	20216	29798	NSP15	R206S	SNP	endoRNAse
BD_wave-1.11	22000	C	A	21978	29798	S	H146Q	SNP	Spike
BD_wave-1.11	23403	A	G	23381	29798	S	D614G	SNP	Spike
BD_wave-1.11	25904	C	T	25882	29798	ORF3a	S171L	SNP	ORF3a protein
BD_wave-1.11	26211	G	T	26189	29798	ORF3a	V273V	SNP_silent	ORF3a protein
BD_wave-1.11	26521	C	T	26499	29798	3'UTR	26521	extragenic	NA
BD_wave-1.11	28881	GGG	AAC	28859	29798	N	RG203KR	SNP	Nucleocapsid protein
BD_wave-1.11	29738	CCACGCGGAGTACGATCGAGTGT	.	29715	29798	3'UTR	29738	extragenic	NA
BD_wave-1.110	241	C	T	241	29903	5'UTR	241	extragenic	NA
BD_wave-1.110	1163	A	T	1163	29903	NSP2	I120F	SNP	Non-Structural protein 2
BD_wave-1.110	2585	G	T	2585	29903	NSP2	V594F	SNP	Non-Structural protein 2
BD_wave-1.110	3037	C	T	3037	29903	NSP3	F106F	SNP_silent	Predicted phosphoesterase, papain-like proteinase
BD_wave-1.110	3961	C	T	3961	29903	NSP3	I414I	SNP_silent	Predicted phosphoesterase, papain-like proteinase
BD_wave-1.110	14408	C	T	14408	29903	NSP12b	P314L	SNP	RNA-dependent RNA polymerase, post-ribosomal frameshift
BD_wave-1.110	19008	A	C	19008	29903	NSP14	A323A	SNP_silent	3'-to-5' exonuclease
BD_wave-1.110	20592	T	C	20592	29903	NSP15	Y324Y	SNP_silent	endoRNAse
BD_wave-1.110	21575	C	T	21575	29903	S	L5F	SNP	Spike
BD_wave-1.110	21846	C	T	21846	29903	S	T95I	SNP	Spike
BD_wave-1.110	23403	A	G	23403	29903	S	D614G	SNP	Spike
BD_wave-1.110	23608	G	T	23608	29903	S	R682R	SNP_silent	Spike
BD_wave-1.110	24970	A	G	24970	29903	S	T1136T	SNP_silent	Spike
BD_wave-1.110	25907	G	T	25907	29903	ORF3a	G172V	SNP	ORF3a protein
BD_wave-1.110	26230	G	T	26230	29903	3'UTR	26230	extragenic	NA
BD_wave-1.110	26903	T	C	26903	29903	M	T127T	SNP_silent	Membrane
BD_wave-1.110	28006	C	G	28006	29903	ORF8	P38R	SNP	ORF8 protein
BD_wave-1.110	28881	GGG	AAC	28881	29903	N	RG203KR	SNP	Nucleocapsid protein
BD_wave-1.111	241	C	T	241	29903	5'UTR	241	extragenic	NA
BD_wave-1.111	1163	A	T	1163	29903	NSP2	I120F	SNP	Non-Structural protein 2
BD_wave-1.111	3037	C	T	3037	29903	NSP3	F106F	SNP_silent	Predicted phosphoesterase, papain-like proteinase
BD_wave-1.111	8026	A	G	8026	29903	NSP3	A1769A	SNP_silent	Predicted phosphoesterase, papain-like proteinase
BD_wave-1.111	9502	C	T	9502	29903	NSP4	A316A	SNP_silent	Transmembrane protein
BD_wave-1.111	11083	G	T	11083	29903	NSP6	L37F	SNP	Transmembrane protein
BD_wave-1.111	14408	C	T	14408	29903	NSP12b	P314L	SNP	RNA-dependent RNA polymerase, post-ribosomal frameshift
BD_wave-1.111	23403	A	G	23403	29903	S	D614G	SNP	Spike
BD_wave-1.111	26895	C	T	26895	29903	M	H125Y	SNP	Membrane
BD_wave-1.111	28881	GGG	AAC	28881	29903	N	RG203KR	SNP	Nucleocapsid protein
BD_wave-1.112	241	C	T	241	29903	5'UTR	241	extragenic	NA
BD_wave-1.112	1163	A	T	1163	29903	NSP2	I120F	SNP	Non-Structural protein 2
BD_wave-1.112	3037	C	T	3037	29903	NSP3	F106F	SNP_silent	Predicted phosphoesterase, papain-like proteinase
BD_wave-1.112	9016	T	C	9016	29903	NSP4	A154A	SNP_silent	Transmembrane protein
BD_wave-1.112	14408	C	T	14408	29903	NSP12b	P314L	SNP	RNA-dependent RNA polymerase, post-ribosomal frameshift
BD_wave-1.112	16275	A	G	16275	29903	NSP13	S13S	SNP_silent	Helicase
BD_wave-1.112	23403	A	G	23403	29903	S	D614G	SNP	Spike
BD_wave-1.112	26726	T	A	26726	29903	M	A68A	SNP_silent	Membrane
BD_wave-1.112	28881	GGG	AAC	28881	29903	N	RG203KR	SNP	Nucleocapsid protein
BD_wave-1.113	241	C	T	241	29903	5'UTR	241	extragenic	NA
BD_wave-1.113	2453	C	T	2453	29903	NSP2	L550F	SNP	Non-Structural protein 2
BD_wave-1.113	3037	C	T	3037	29903	NSP3	F106F	SNP_silent	Predicted phosphoesterase, papain-like proteinase
BD_wave-1.113	10371	T	G	10371	29903	NSP5	I106S	SNP	3C-like proteinase
BD_wave-1.113	14119	C	T	14119	29903	NSP12b	P218S	SNP	RNA-dependent RNA polymerase, post-ribosomal frameshift
BD_wave-1.113	14408	C	T	14408	29903	NSP12b	P314L	SNP	RNA-dependent RNA polymerase, post-ribosomal frameshift
BD_wave-1.113	23403	A	G	23403	29903	S	D614G	SNP	Spike
BD_wave-1.113	26199	G	T	26199	29903	ORF3a	T269T	SNP_silent	ORF3a protein
BD_wave-1.113	28321	G	T	28321	29903	N	T16T	SNP_silent	Nucleocapsid protein
BD_wave-1.113	28881	GGG	AAC	28881	29903	N	RG203KR	SNP	Nucleocapsid protein
BD_wave-1.115	241	C	T	241	29903	5'UTR	241	extragenic	NA
BD_wave-1.115	1163	A	T	1163	29903	NSP2	I120F	SNP	Non-Structural protein 2
BD_wave-1.115	2585	G	T	2585	29903	NSP2	V594F	SNP	Non-Structural protein 2
BD_wave-1.115	3037	C	T	3037	29903	NSP3	F106F	SNP_silent	Predicted phosphoesterase, papain-like proteinase
BD_wave-1.115	3961	C	T	3961	29903	NSP3	I414I	SNP_silent	Predicted phosphoesterase, papain-like proteinase
BD_wave-1.115	14408	C	T	14408	29903	NSP12b	P314L	SNP	RNA-dependent RNA polymerase, post-ribosomal frameshift
BD_wave-1.115	19008	A	C	19008	29903	NSP14	A323A	SNP_silent	3'-to-5' exonuclease
BD_wave-1.115	20592	T	C	20592	29903	NSP15	Y324Y	SNP_silent	endoRNAse
BD_wave-1.115	21575	C	T	21575	29903	S	L5F	SNP	Spike
BD_wave-1.115	21846	C	T	21846	29903	S	T95I	SNP	Spike
BD_wave-1.115	23403	A	G	23403	29903	S	D614G	SNP	Spike
BD_wave-1.115	23608	G	T	23608	29903	S	R682R	SNP_silent	Spike
BD_wave-1.115	24970	A	G	24970	29903	S	T1136T	SNP_silent	Spike
BD_wave-1.115	25907	G	T	25907	29903	ORF3a	G172V	SNP	ORF3a protein
BD_wave-1.115	26230	G	T	26230	29903	3'UTR	26230	extragenic	NA
BD_wave-1.115	26903	T	C	26903	29903	M	T127T	SNP_silent	Membrane
BD_wave-1.115	28006	C	G	28006	29903	ORF8	P38R	SNP	ORF8 protein
BD_wave-1.115	28881	GGG	AAC	28881	29903	N	RG203KR	SNP	Nucleocapsid protein
BD_wave-1.116	241	C	T	241	29903	5'UTR	241	extragenic	NA
BD_wave-1.116	683	C	T	683	29903	NSP1	D139D	SNP_silent	Leader protein
BD_wave-1.116	2836	C	T	2836	29903	NSP3	C39C	SNP_silent	Predicted phosphoesterase, papain-like proteinase
BD_wave-1.116	3037	C	T	3037	29903	NSP3	F106F	SNP_silent	Predicted phosphoesterase, papain-like proteinase
BD_wave-1.116	3836	T	A	3836	29903	NSP3	L373M	SNP	Predicted phosphoesterase, papain-like proteinase
BD_wave-1.116	4504	G	T	4504	29903	NSP3	E595D	SNP	Predicted phosphoesterase, papain-like proteinase
BD_wave-1.116	14408	C	T	14408	29903	NSP12b	P314L	SNP	RNA-dependent RNA polymerase, post-ribosomal frameshift
BD_wave-1.116	14708	C	T	14708	29903	NSP12b	A414V	SNP	RNA-dependent RNA polymerase, post-ribosomal frameshift
BD_wave-1.116	18877	C	T	18877	29903	NSP14	C279C	SNP_silent	3'-to-5' exonuclease
BD_wave-1.116	22444	C	T	22444	29903	S	D294D	SNP_silent	Spike
BD_wave-1.116	23114	C	A	23114	29903	S	L518I	SNP	Spike
BD_wave-1.116	23403	A	G	23403	29903	S	D614G	SNP	Spike
BD_wave-1.116	25563	G	T	25563	29903	ORF3a	Q57H	SNP	ORF3a protein
BD_wave-1.116	26735	C	T	26735	29903	M	Y71Y	SNP_silent	Membrane
BD_wave-1.116	28854	C	T	28854	29903	N	S194L	SNP	Nucleocapsid protein
BD_wave-1.117	241	C	T	241	29903	5'UTR	241	extragenic	NA
BD_wave-1.117	2469	C	T	2469	29903	NSP2	A555V	SNP	Non-Structural protein 2
BD_wave-1.117	2638	C	T	2638	29903	NSP2	L611L	SNP_silent	Non-Structural protein 2
BD_wave-1.117	3037	C	T	3037	29903	NSP3	F106F	SNP_silent	Predicted phosphoesterase, papain-like proteinase
BD_wave-1.117	8655	C	T	8655	29903	NSP4	S34F	SNP	Transmembrane protein
BD_wave-1.117	14408	C	T	14408	29903	NSP12b	P314L	SNP	RNA-dependent RNA polymerase, post-ribosomal frameshift
BD_wave-1.117	23403	A	G	23403	29903	S	D614G	SNP	Spike
BD_wave-1.117	23522	G	C	23522	29903	S	E654Q	SNP	Spike
BD_wave-1.117	25844	C	T	25844	29903	ORF3a	T151I	SNP	ORF3a protein
BD_wave-1.117	28881	GGG	AAC	28881	29903	N	RG203KR	SNP	Nucleocapsid protein
BD_wave-1.118	241	C	T	241	29903	5'UTR	241	extragenic	NA
BD_wave-1.118	1288	C	T	1288	29903	NSP2	C161C	SNP_silent	Non-Structural protein 2
BD_wave-1.118	2048	C	T	2048	29903	NSP2	N414N	SNP_silent	Non-Structural protein 2
BD_wave-1.118	3037	C	T	3037	29903	NSP3	F106F	SNP_silent	Predicted phosphoesterase, papain-like proteinase
BD_wave-1.118	11521	G	T	11521	29903	NSP6	M183I	SNP	Transmembrane protein
BD_wave-1.118	12607	T	C	12607	29903	NSP8	I172I	SNP_silent	Non-Structural protein 8
BD_wave-1.118	13255	C	T	13255	29903	NSP10	C77C	SNP_silent	Growth-factor-like protein
BD_wave-1.118	14408	C	T	14408	29903	NSP12b	P314L	SNP	RNA-dependent RNA polymerase, post-ribosomal frameshift
BD_wave-1.118	19824	G	T	19824	29903	NSP15	E68D	SNP	endoRNAse
BD_wave-1.118	22193	A	T	22193	29903	S	N211Y	SNP	Spike
BD_wave-1.118	23403	A	G	23403	29903	S	D614G	SNP	Spike
BD_wave-1.118	24368	G	T	24368	29903	S	D936Y	SNP	Spike
BD_wave-1.118	28881	GGG	AAC	28881	29903	N	RG203KR	SNP	Nucleocapsid protein
BD_wave-1.12	241	C	T	235	29856	5'UTR	241	extragenic	NA
BD_wave-1.12	335	C	T	329	29856	NSP1	R24C	SNP	Leader protein
BD_wave-1.12	434	G	A	428	29856	NSP1	E57K	SNP	Leader protein
BD_wave-1.12	745	C	T	739	29856	NSP1	N160N	SNP_silent	Leader protein
BD_wave-1.12	1048	G	T	1042	29856	NSP2	K81N	SNP	Non-Structural protein 2
BD_wave-1.12	1163	A	T	1157	29856	NSP2	I120F	SNP	Non-Structural protein 2
BD_wave-1.12	2706	C	T	2700	29856	NSP2	T634I	SNP	Non-Structural protein 2
BD_wave-1.12	3037	C	T	3031	29856	NSP3	F106F	SNP_silent	Predicted phosphoesterase, papain-like proteinase
BD_wave-1.12	3652	A	G	3646	29856	NSP3	Q311Q	SNP_silent	Predicted phosphoesterase, papain-like proteinase
BD_wave-1.12	9436	A	G	9430	29856	NSP4	V294V	SNP_silent	Transmembrane protein
BD_wave-1.12	14408	C	T	14402	29856	NSP12b	P314L	SNP	RNA-dependent RNA polymerase, post-ribosomal frameshift
BD_wave-1.12	20006	G	T	20000	29856	NSP15	G129V	SNP	endoRNAse
BD_wave-1.12	23403	A	G	23397	29856	S	D614G	SNP	Spike
BD_wave-1.12	23604	C	G	23598	29856	S	P681R	SNP	Spike
BD_wave-1.12	28881	GGG	AAC	28875	29856	N	RG203KR	SNP	Nucleocapsid protein
BD_wave-1.12	29535	C	T	29529	29856	3'UTR	29535	extragenic	NA
BD_wave-1.120	241	C	T	241	29903	5'UTR	241	extragenic	NA
BD_wave-1.120	1163	A	T	1163	29903	NSP2	I120F	SNP	Non-Structural protein 2
BD_wave-1.120	3037	C	T	3037	29903	NSP3	F106F	SNP_silent	Predicted phosphoesterase, papain-like proteinase
BD_wave-1.120	4113	C	T	4113	29903	NSP3	A465V	SNP	Predicted phosphoesterase, papain-like proteinase
BD_wave-1.120	12070	G	T	12070	29903	NSP7	L76L	SNP_silent	Non-Structural protein 7
BD_wave-1.120	14408	C	T	14408	29903	NSP12b	P314L	SNP	RNA-dependent RNA polymerase, post-ribosomal frameshift
BD_wave-1.120	16596	C	T	16596	29903	NSP13	Y120Y	SNP_silent	Helicase
BD_wave-1.120	18131	C	T	18131	29903	NSP14	T31I	SNP	3'-to-5' exonuclease
BD_wave-1.120	18457	C	T	18457	29903	NSP14	P140S	SNP	3'-to-5' exonuclease
BD_wave-1.120	23403	A	G	23403	29903	S	D614G	SNP	Spike
BD_wave-1.120	24383	A	G	24383	29903	S	T941A	SNP	Spike
BD_wave-1.120	28881	GGG	AAC	28881	29903	N	RG203KR	SNP	Nucleocapsid protein
BD_wave-1.121	241	C	T	241	29903	5'UTR	241	extragenic	NA
BD_wave-1.121	527	C	T	527	29903	NSP1	E87E	SNP_silent	Leader protein
BD_wave-1.121	1163	A	T	1163	29903	NSP2	I120F	SNP	Non-Structural protein 2
BD_wave-1.121	1190	C	T	1190	29903	NSP2	P129S	SNP	Non-Structural protein 2
BD_wave-1.121	3037	C	T	3037	29903	NSP3	F106F	SNP_silent	Predicted phosphoesterase, papain-like proteinase
BD_wave-1.121	4104	A	G	4104	29903	NSP3	K462R	SNP	Predicted phosphoesterase, papain-like proteinase
BD_wave-1.121	14408	C	T	14408	29903	NSP12b	P314L	SNP	RNA-dependent RNA polymerase, post-ribosomal frameshift
BD_wave-1.121	23403	A	G	23403	29903	S	D614G	SNP	Spike
BD_wave-1.121	28881	GGG	AAC	28881	29903	N	RG203KR	SNP	Nucleocapsid protein
BD_wave-1.122	241	C	T	241	29903	5'UTR	241	extragenic	NA
BD_wave-1.122	1163	A	T	1163	29903	NSP2	I120F	SNP	Non-Structural protein 2
BD_wave-1.122	3037	C	T	3037	29903	NSP3	F106F	SNP_silent	Predicted phosphoesterase, papain-like proteinase
BD_wave-1.122	7207	T	A	7207	29903	NSP3	F1496L	SNP	Predicted phosphoesterase, papain-like proteinase
BD_wave-1.122	11343	T	C	11343	29903	NSP6	I124T	SNP	Transmembrane protein
BD_wave-1.122	14408	C	T	14408	29903	NSP12b	P314L	SNP	RNA-dependent RNA polymerase, post-ribosomal frameshift
BD_wave-1.122	14649	C	T	14649	29903	NSP12b	N394N	SNP_silent	RNA-dependent RNA polymerase, post-ribosomal frameshift
BD_wave-1.122	23403	A	G	23403	29903	S	D614G	SNP	Spike
BD_wave-1.122	25116	G	A	25116	29903	S	R1185H	SNP	Spike
BD_wave-1.122	28881	GGG	AAC	28881	29903	N	RG203KR	SNP	Nucleocapsid protein
BD_wave-1.122	29557	G	T	29557	29903	3'UTR	29557	extragenic	NA
BD_wave-1.122	29736	G	A	29736	29903	3'UTR	29736	extragenic	NA
BD_wave-1.123	241	C	T	241	29903	5'UTR	241	extragenic	NA
BD_wave-1.123	1163	A	T	1163	29903	NSP2	I120F	SNP	Non-Structural protein 2
BD_wave-1.123	3037	C	T	3037	29903	NSP3	F106F	SNP_silent	Predicted phosphoesterase, papain-like proteinase
BD_wave-1.123	8692	C	T	8692	29903	NSP4	Y46Y	SNP_silent	Transmembrane protein
BD_wave-1.123	13379	G	A	13379	29903	NSP10	V119I	SNP	Growth-factor-like protein
BD_wave-1.123	14262	C	T	14262	29903	NSP12b	D265D	SNP_silent	RNA-dependent RNA polymerase, post-ribosomal frameshift
BD_wave-1.123	14408	C	T	14408	29903	NSP12b	P314L	SNP	RNA-dependent RNA polymerase, post-ribosomal frameshift
BD_wave-1.123	15738	C	T	15738	29903	NSP12b	F757F	SNP_silent	RNA-dependent RNA polymerase, post-ribosomal frameshift
BD_wave-1.123	17999	C	T	17999	29903	NSP13	T588I	SNP	Helicase
BD_wave-1.123	23403	A	G	23403	29903	S	D614G	SNP	Spike
BD_wave-1.123	28881	GGG	AAC	28881	29903	N	RG203KR	SNP	Nucleocapsid protein
BD_wave-1.124	241	C	T	241	29903	5'UTR	241	extragenic	NA
BD_wave-1.124	712	T	A	712	29903	NSP1	L149L	SNP_silent	Leader protein
BD_wave-1.124	1163	A	T	1163	29903	NSP2	I120F	SNP	Non-Structural protein 2
BD_wave-1.124	3037	C	T	3037	29903	NSP3	F106F	SNP_silent	Predicted phosphoesterase, papain-like proteinase
BD_wave-1.124	5392	C	T	5392	29903	NSP3	N891N	SNP_silent	Predicted phosphoesterase, papain-like proteinase
BD_wave-1.124	11600	A	G	11600	29903	NSP6	I210V	SNP	Transmembrane protein
BD_wave-1.124	12086	T	C	12086	29903	NSP7	T81T	SNP_silent	Non-Structural protein 7
BD_wave-1.124	14408	C	T	14408	29903	NSP12b	P314L	SNP	RNA-dependent RNA polymerase, post-ribosomal frameshift
BD_wave-1.124	16119	T	C	16119	29903	NSP12b	D884D	SNP_silent	RNA-dependent RNA polymerase, post-ribosomal frameshift
BD_wave-1.124	19032	C	T	19032	29903	NSP14	D331D	SNP_silent	3'-to-5' exonuclease
BD_wave-1.124	23403	A	G	23403	29903	S	D614G	SNP	Spike
BD_wave-1.124	28881	GGG	AAC	28881	29903	N	RG203KR	SNP	Nucleocapsid protein
BD_wave-1.124	29744	G	T	29744	29903	3'UTR	29744	extragenic	NA
BD_wave-1.125	241	C	T	241	29903	5'UTR	241	extragenic	NA
BD_wave-1.125	292	C	T	292	29903	NSP1	N9N	SNP_silent	Leader protein
BD_wave-1.125	1163	A	T	1163	29903	NSP2	I120F	SNP	Non-Structural protein 2
BD_wave-1.125	3037	C	T	3037	29903	NSP3	F106F	SNP_silent	Predicted phosphoesterase, papain-like proteinase
BD_wave-1.125	6019	A	G	6019	29903	NSP3	Q1100Q	SNP_silent	Predicted phosphoesterase, papain-like proteinase
BD_wave-1.125	14408	C	T	14408	29903	NSP12b	P314L	SNP	RNA-dependent RNA polymerase, post-ribosomal frameshift
[truncated: 11,228 more rows]

## Sheet: full_report_wave-2
sample	refpos	refvar	qvar	qpos	qlength	protein	variant	varclass	annotation
BD_wave-2.111	10	T	A	4	29812	5'UTR	10	extragenic	NA
BD_wave-2.111	174	G	T	168	29812	5'UTR	174	extragenic	NA
BD_wave-2.111	241	C	T	235	29812	5'UTR	241	extragenic	NA
BD_wave-2.111	1059	C	T	1053	29812	NSP2	T85I	SNP	Non-Structural protein 2
BD_wave-2.111	2692	A	T	2686	29812	NSP2	T629T	SNP_silent	Non-Structural protein 2
BD_wave-2.111	3037	C	T	3031	29812	NSP3	F106F	SNP_silent	Predicted phosphoesterase, papain-like proteinase
BD_wave-2.111	5230	G	T	5224	29812	NSP3	K837N	SNP	Predicted phosphoesterase, papain-like proteinase
BD_wave-2.111	6402	C	T	6396	29812	NSP3	P1228L	SNP	Predicted phosphoesterase, papain-like proteinase
BD_wave-2.111	7624	T	C	7618	29812	NSP3	V1635V	SNP_silent	Predicted phosphoesterase, papain-like proteinase
BD_wave-2.111	8052	A	G	8046	29812	NSP3	N1778S	SNP	Predicted phosphoesterase, papain-like proteinase
BD_wave-2.111	10323	A	G	10317	29812	NSP5	K90R	SNP	3C-like proteinase
BD_wave-2.111	10396	G	T	10390	29812	NSP5	V114V	SNP_silent	3C-like proteinase
BD_wave-2.111	10615	C	T	10609	29812	NSP5	D187D	SNP_silent	3C-like proteinase
BD_wave-2.111	11287	GTCTGGTTTTAAGCTAAA	.	11280	29812	NSP6	S106	deletion	Transmembrane protein
BD_wave-2.111	13616	A	C	13592	29812	NSP12b	K50T	SNP	RNA-dependent RNA polymerase, post-ribosomal frameshift
BD_wave-2.111	14408	C	T	14384	29812	NSP12b	P314L	SNP	RNA-dependent RNA polymerase, post-ribosomal frameshift
BD_wave-2.111	16687	A	G	16663	29812	NSP13	I151V	SNP	Helicase
BD_wave-2.111	21614	C	T	21590	29812	S	L18F	SNP	Spike
BD_wave-2.111	21801	A	C	21777	29812	S	D80A	SNP	Spike
BD_wave-2.111	22206	A	G	22182	29812	S	D215G	SNP	Spike
BD_wave-2.111	22287	TTGCTTTACATAGAAGTT	.	22262	29812	S	L242	deletion	Spike
BD_wave-2.111	22813	G	T	22771	29812	S	K417N	SNP	Spike
BD_wave-2.111	23012	G	A	22970	29812	S	E484K	SNP	Spike
BD_wave-2.111	23063	A	T	23021	29812	S	N501Y	SNP	Spike
BD_wave-2.111	23403	A	G	23361	29812	S	D614G	SNP	Spike
BD_wave-2.111	23664	C	T	23622	29812	S	A701V	SNP	Spike
BD_wave-2.111	25563	G	T	25521	29812	ORF3a	Q57H	SNP	ORF3a protein
BD_wave-2.111	25603	C	T	25561	29812	ORF3a	Q70Q	SNP_silent	ORF3a protein
BD_wave-2.111	25904	C	T	25862	29812	ORF3a	S171L	SNP	ORF3a protein
BD_wave-2.111	26456	C	T	26414	29812	E	P71L	SNP	Envelope
BD_wave-2.111	28253	C	T	28211	29812	ORF8	F120F	SNP_silent	ORF8 protein
BD_wave-2.111	28887	C	T	28845	29812	N	T205I	SNP	Nucleocapsid protein
BD_wave-2.135	10	T	A	8	29807	5'UTR	10	extragenic	NA
BD_wave-2.135	241	C	T	239	29807	5'UTR	241	extragenic	NA
BD_wave-2.135	1878	C	T	1876	29807	NSP2	S358L	SNP	Non-Structural protein 2
BD_wave-2.135	1912	C	T	1910	29807	NSP2	S369S	SNP_silent	Non-Structural protein 2
BD_wave-2.135	3037	C	T	3035	29807	NSP3	F106F	SNP_silent	Predicted phosphoesterase, papain-like proteinase
BD_wave-2.135	3852	A	T	3850	29807	NSP3	E378V	SNP	Predicted phosphoesterase, papain-like proteinase
BD_wave-2.135	3961	C	T	3959	29807	NSP3	I414I	SNP_silent	Predicted phosphoesterase, papain-like proteinase
BD_wave-2.135	4438	C	T	4436	29807	NSP3	V573V	SNP_silent	Predicted phosphoesterase, papain-like proteinase
BD_wave-2.135	7798	G	T	7796	29807	NSP3	K1693N	SNP	Predicted phosphoesterase, papain-like proteinase
BD_wave-2.135	9072	C	T	9070	29807	NSP4	T173I	SNP	Transmembrane protein
BD_wave-2.135	9891	C	T	9889	29807	NSP4	A446V	SNP	Transmembrane protein
BD_wave-2.135	10116	C	T	10114	29807	NSP5	T21I	SNP	3C-like proteinase
BD_wave-2.135	11288	TCTGGTTTTAAGCTAAAA	.	11285	29807	NSP6	S106	deletion	Transmembrane protein
BD_wave-2.135	12076	C	T	12056	29807	NSP7	N78N	SNP_silent	Non-Structural protein 7
BD_wave-2.135	12623	C	T	12603	29807	NSP8	P178S	SNP	Non-Structural protein 8
BD_wave-2.135	14408	C	T	14388	29807	NSP12b	P314L	SNP	RNA-dependent RNA polymerase, post-ribosomal frameshift
BD_wave-2.135	20578	G	A	20558	29807	NSP15	V320M	SNP	endoRNAse
BD_wave-2.135	21204	G	T	21184	29807	NSP16	K182N	SNP	2'-O-ribose methyltransferase
BD_wave-2.135	21846	C	T	21826	29807	S	T95I	SNP	Spike
BD_wave-2.135	21990	TTTATTACC	.	21969	29807	S	V143	deletion	Spike
BD_wave-2.135	23012	G	A	22983	29807	S	E484K	SNP	Spike
BD_wave-2.135	23287	T	C	23258	29807	S	A575A	SNP_silent	Spike
BD_wave-2.135	23403	A	G	23374	29807	S	D614G	SNP	Spike
BD_wave-2.135	23604	C	A	23575	29807	S	P681H	SNP	Spike
BD_wave-2.135	23868	G	T	23839	29807	S	G769V	SNP	Spike
BD_wave-2.135	23948	G	C	23919	29807	S	D796H	SNP	Spike
BD_wave-2.135	24382	C	T	24353	29807	S	S940S	SNP_silent	Spike
BD_wave-2.135	25276	C	A	25247	29807	S	T1238T	SNP_silent	Spike
BD_wave-2.135	26767	T	C	26738	29807	M	I82T	SNP	Membrane
BD_wave-2.135	27887	AACGAACATGAAATT	.	27857	29807	3'UTR	27887	extragenic	NA
BD_wave-2.135	28209	G	T	28165	29807	ORF8	E106*	SNP_stop	ORF8 protein
BD_wave-2.135	28271	A	G	28227	29807	3'UTR	28271	extragenic	NA
BD_wave-2.135	28881	GGG	AAC	28837	29807	N	RG203KR	SNP	Nucleocapsid protein
BD_wave-2.135	28896	CTA	.	28851	29807	N	A208	deletion	Nucleocapsid protein
BD_wave-2.135	29769	C	T	29722	29807	3'UTR	29769	extragenic	NA
BD_wave-2.155	10	T	A	4	29848	5'UTR	10	extragenic	NA
BD_wave-2.155	241	C	T	235	29848	5'UTR	241	extragenic	NA
BD_wave-2.155	335	C	T	329	29848	NSP1	R24C	SNP	Leader protein
BD_wave-2.155	434	G	A	428	29848	NSP1	E57K	SNP	Leader protein
BD_wave-2.155	1163	A	T	1157	29848	NSP2	I120F	SNP	Non-Structural protein 2
BD_wave-2.155	3037	C	T	3031	29848	NSP3	F106F	SNP_silent	Predicted phosphoesterase, papain-like proteinase
BD_wave-2.155	3496	G	T	3490	29848	NSP3	K259N	SNP	Predicted phosphoesterase, papain-like proteinase
BD_wave-2.155	3652	A	G	3646	29848	NSP3	Q311Q	SNP_silent	Predicted phosphoesterase, papain-like proteinase
BD_wave-2.155	8290	C	T	8284	29848	NSP3	L1857L	SNP_silent	Predicted phosphoesterase, papain-like proteinase
BD_wave-2.155	8682	T	C	8676	29848	NSP4	I43T	SNP	Transmembrane protein
BD_wave-2.155	9436	A	G	9430	29848	NSP4	V294V	SNP_silent	Transmembrane protein
BD_wave-2.155	14408	C	T	14402	29848	NSP12b	P314L	SNP	RNA-dependent RNA polymerase, post-ribosomal frameshift
BD_wave-2.155	21633	T	C	21627	29848	S	L24S	SNP	Spike
BD_wave-2.155	22051	G	T	22045	29848	S	A163A	SNP_silent	Spike
BD_wave-2.155	23403	A	G	23397	29848	S	D614G	SNP	Spike
BD_wave-2.155	23604	C	G	23598	29848	S	P681R	SNP	Spike
BD_wave-2.155	25969	T	A	25963	29848	ORF3a	W193R	SNP	ORF3a protein
BD_wave-2.155	27217	G	T	27211	29848	ORF6	D6Y	SNP	ORF6 protein
BD_wave-2.155	28881	GGG	AAC	28875	29848	N	RG203KR	SNP	Nucleocapsid protein
BD_wave-2.190	10	T	A	4	29821	5'UTR	10	extragenic	NA
BD_wave-2.190	13	T	A	7	29821	5'UTR	13	extragenic	NA
BD_wave-2.190	174	G	T	168	29821	5'UTR	174	extragenic	NA
BD_wave-2.190	241	C	T	235	29821	5'UTR	241	extragenic	NA
BD_wave-2.190	1059	C	T	1053	29821	NSP2	T85I	SNP	Non-Structural protein 2
BD_wave-2.190	2692	A	T	2686	29821	NSP2	T629T	SNP_silent	Non-Structural protein 2
BD_wave-2.190	3037	C	T	3031	29821	NSP3	F106F	SNP_silent	Predicted phosphoesterase, papain-like proteinase
BD_wave-2.190	5230	G	T	5224	29821	NSP3	K837N	SNP	Predicted phosphoesterase, papain-like proteinase
BD_wave-2.190	6402	C	T	6396	29821	NSP3	P1228L	SNP	Predicted phosphoesterase, papain-like proteinase
BD_wave-2.190	7624	T	C	7618	29821	NSP3	V1635V	SNP_silent	Predicted phosphoesterase, papain-like proteinase
BD_wave-2.190	8052	A	G	8046	29821	NSP3	N1778S	SNP	Predicted phosphoesterase, papain-like proteinase
BD_wave-2.190	10323	A	G	10317	29821	NSP5	K90R	SNP	3C-like proteinase
BD_wave-2.190	10396	G	T	10390	29821	NSP5	V114V	SNP_silent	3C-like proteinase
BD_wave-2.190	10615	C	T	10609	29821	NSP5	D187D	SNP_silent	3C-like proteinase
BD_wave-2.190	11287	GTCTGGTTTTAAGCTAAA	.	11280	29821	NSP6	S106	deletion	Transmembrane protein
BD_wave-2.190	14408	C	T	14384	29821	NSP12b	P314L	SNP	RNA-dependent RNA polymerase, post-ribosomal frameshift
BD_wave-2.190	15240	C	T	15216	29821	NSP12b	N591N	SNP_silent	RNA-dependent RNA polymerase, post-ribosomal frameshift
BD_wave-2.190	16687	A	G	16663	29821	NSP13	I151V	SNP	Helicase
BD_wave-2.190	18555	C	T	18531	29821	NSP14	D172D	SNP_silent	3'-to-5' exonuclease
BD_wave-2.190	21614	C	T	21590	29821	S	L18F	SNP	Spike
BD_wave-2.190	21801	A	C	21777	29821	S	D80A	SNP	Spike
BD_wave-2.190	22206	A	G	22182	29821	S	D215G	SNP	Spike
BD_wave-2.190	22286	CTTGCTTTA	.	22261	29821	S	L242	deletion	Spike
BD_wave-2.190	22813	G	T	22780	29821	S	K417N	SNP	Spike
BD_wave-2.190	23012	G	A	22979	29821	S	E484K	SNP	Spike
BD_wave-2.190	23063	A	T	23030	29821	S	N501Y	SNP	Spike
BD_wave-2.190	23403	A	G	23370	29821	S	D614G	SNP	Spike
BD_wave-2.190	23664	C	T	23631	29821	S	A701V	SNP	Spike
BD_wave-2.190	25563	G	T	25530	29821	ORF3a	Q57H	SNP	ORF3a protein
BD_wave-2.190	25603	C	T	25570	29821	ORF3a	Q70Q	SNP_silent	ORF3a protein
BD_wave-2.190	25904	C	T	25871	29821	ORF3a	S171L	SNP	ORF3a protein
BD_wave-2.190	26456	C	T	26423	29821	E	P71L	SNP	Envelope
BD_wave-2.190	28253	C	T	28220	29821	ORF8	F120F	SNP_silent	ORF8 protein
BD_wave-2.190	28887	C	T	28854	29821	N	T205I	SNP	Nucleocapsid protein
BD_wave-2.20	10	T	A	4	29830	5'UTR	10	extragenic	NA
BD_wave-2.20	13	T	A	7	29830	5'UTR	13	extragenic	NA
BD_wave-2.20	174	G	T	168	29830	5'UTR	174	extragenic	NA
BD_wave-2.20	241	C	T	235	29830	5'UTR	241	extragenic	NA
BD_wave-2.20	1059	C	T	1053	29830	NSP2	T85I	SNP	Non-Structural protein 2
BD_wave-2.20	2692	A	T	2686	29830	NSP2	T629T	SNP_silent	Non-Structural protein 2
BD_wave-2.20	3037	C	T	3031	29830	NSP3	F106F	SNP_silent	Predicted phosphoesterase, papain-like proteinase
BD_wave-2.20	5230	G	T	5224	29830	NSP3	K837N	SNP	Predicted phosphoesterase, papain-like proteinase
BD_wave-2.20	5812	C	T	5806	29830	NSP3	D1031D	SNP_silent	Predicted phosphoesterase, papain-like proteinase
BD_wave-2.20	6402	C	T	6396	29830	NSP3	P1228L	SNP	Predicted phosphoesterase, papain-like proteinase
BD_wave-2.20	6622	G	C	6616	29830	NSP3	L1301F	SNP	Predicted phosphoesterase, papain-like proteinase
BD_wave-2.20	7624	T	C	7618	29830	NSP3	V1635V	SNP_silent	Predicted phosphoesterase, papain-like proteinase
BD_wave-2.20	8052	A	G	8046	29830	NSP3	N1778S	SNP	Predicted phosphoesterase, papain-like proteinase
BD_wave-2.20	10323	A	G	10317	29830	NSP5	K90R	SNP	3C-like proteinase
BD_wave-2.20	10396	G	T	10390	29830	NSP5	V114V	SNP_silent	3C-like proteinase
BD_wave-2.20	10615	C	T	10609	29830	NSP5	D187D	SNP_silent	3C-like proteinase
BD_wave-2.20	11288	TCTGGTTTT	.	11281	29830	NSP6	S106	deletion	Transmembrane protein
BD_wave-2.20	14408	C	T	14393	29830	NSP12b	P314L	SNP	RNA-dependent RNA polymerase, post-ribosomal frameshift
BD_wave-2.20	16687	A	G	16672	29830	NSP13	I151V	SNP	Helicase
BD_wave-2.20	21614	C	T	21599	29830	S	L18F	SNP	Spike
BD_wave-2.20	21762	C	T	21747	29830	S	A67V	SNP	Spike
BD_wave-2.20	21801	A	C	21786	29830	S	D80A	SNP	Spike
BD_wave-2.20	22286	CTTGCTTTA	.	22270	29830	S	L242	deletion	Spike
BD_wave-2.20	22813	G	T	22789	29830	S	K417N	SNP	Spike
BD_wave-2.20	23012	G	A	22988	29830	S	E484K	SNP	Spike
BD_wave-2.20	23063	A	T	23039	29830	S	N501Y	SNP	Spike
BD_wave-2.20	23403	A	G	23379	29830	S	D614G	SNP	Spike
BD_wave-2.20	23664	C	T	23640	29830	S	A701V	SNP	Spike
BD_wave-2.20	24372	C	T	24348	29830	S	S937L	SNP	Spike
BD_wave-2.20	25563	G	T	25539	29830	ORF3a	Q57H	SNP	ORF3a protein
BD_wave-2.20	25904	C	T	25880	29830	ORF3a	S171L	SNP	ORF3a protein
BD_wave-2.20	26456	C	T	26432	29830	E	P71L	SNP	Envelope
BD_wave-2.20	28887	C	T	28863	29830	N	T205I	SNP	Nucleocapsid protein
BD_wave-2.218	10	T	A	10	29836	5'UTR	10	extragenic	NA
BD_wave-2.218	174	G	T	174	29836	5'UTR	174	extragenic	NA
BD_wave-2.218	241	C	T	241	29836	5'UTR	241	extragenic	NA
BD_wave-2.218	1059	C	T	1059	29836	NSP2	T85I	SNP	Non-Structural protein 2
BD_wave-2.218	2692	A	T	2692	29836	NSP2	T629T	SNP_silent	Non-Structural protein 2
BD_wave-2.218	3037	C	T	3037	29836	NSP3	F106F	SNP_silent	Predicted phosphoesterase, papain-like proteinase
BD_wave-2.218	5230	G	T	5230	29836	NSP3	K837N	SNP	Predicted phosphoesterase, papain-like proteinase
BD_wave-2.218	6402	C	T	6402	29836	NSP3	P1228L	SNP	Predicted phosphoesterase, papain-like proteinase
BD_wave-2.218	7624	T	C	7624	29836	NSP3	V1635V	SNP_silent	Predicted phosphoesterase, papain-like proteinase
BD_wave-2.218	8052	A	G	8052	29836	NSP3	N1778S	SNP	Predicted phosphoesterase, papain-like proteinase
BD_wave-2.218	10323	A	G	10323	29836	NSP5	K90R	SNP	3C-like proteinase
BD_wave-2.218	10396	G	T	10396	29836	NSP5	V114V	SNP_silent	3C-like proteinase
BD_wave-2.218	10615	C	T	10615	29836	NSP5	D187D	SNP_silent	3C-like proteinase
BD_wave-2.218	11288	TCTGGTTTT	.	11287	29836	NSP6	S106	deletion	Transmembrane protein
BD_wave-2.218	14408	C	T	14399	29836	NSP12b	P314L	SNP	RNA-dependent RNA polymerase, post-ribosomal frameshift
BD_wave-2.218	16687	A	G	16678	29836	NSP13	I151V	SNP	Helicase
BD_wave-2.218	21614	C	T	21605	29836	S	L18F	SNP	Spike
BD_wave-2.218	21801	A	C	21792	29836	S	D80A	SNP	Spike
BD_wave-2.218	22206	A	G	22197	29836	S	D215G	SNP	Spike
BD_wave-2.218	22286	CTTGCTTTA	.	22276	29836	S	L242	deletion	Spike
BD_wave-2.218	22813	G	T	22795	29836	S	K417N	SNP	Spike
BD_wave-2.218	23012	G	A	22994	29836	S	E484K	SNP	Spike
BD_wave-2.218	23063	A	T	23045	29836	S	N501Y	SNP	Spike
BD_wave-2.218	23403	A	G	23385	29836	S	D614G	SNP	Spike
BD_wave-2.218	23664	C	T	23646	29836	S	A701V	SNP	Spike
BD_wave-2.218	25563	G	T	25545	29836	ORF3a	Q57H	SNP	ORF3a protein
BD_wave-2.218	25603	C	T	25585	29836	ORF3a	Q70Q	SNP_silent	ORF3a protein
BD_wave-2.218	25904	C	T	25886	29836	ORF3a	S171L	SNP	ORF3a protein
BD_wave-2.218	26456	C	T	26438	29836	E	P71L	SNP	Envelope
BD_wave-2.218	28253	C	T	28235	29836	ORF8	F120F	SNP_silent	ORF8 protein
BD_wave-2.218	28887	C	T	28869	29836	N	T205I	SNP	Nucleocapsid protein
BD_wave-2.223	10	T	A	4	29827	5'UTR	10	extragenic	NA
BD_wave-2.223	13	T	A	7	29827	5'UTR	13	extragenic	NA
BD_wave-2.223	241	C	T	235	29827	5'UTR	241	extragenic	NA
BD_wave-2.223	3037	C	T	3031	29827	NSP3	F106F	SNP_silent	Predicted phosphoesterase, papain-like proteinase
BD_wave-2.223	8052	A	G	8046	29827	NSP3	N1778S	SNP	Predicted phosphoesterase, papain-like proteinase
BD_wave-2.223	10396	G	T	10390	29827	NSP5	V114V	SNP_silent	3C-like proteinase
BD_wave-2.223	11288	TCTGGTTTT	.	11281	29827	NSP6	S106	deletion	Transmembrane protein
BD_wave-2.223	14408	C	T	14393	29827	NSP12b	P314L	SNP	RNA-dependent RNA polymerase, post-ribosomal frameshift
BD_wave-2.223	21801	A	C	21786	29827	S	D80A	SNP	Spike
BD_wave-2.223	22286	CTTGCTTTA	.	22270	29827	S	L242	deletion	Spike
BD_wave-2.223	23403	A	G	23379	29827	S	D614G	SNP	Spike
BD_wave-2.223	25904	C	T	25880	29827	ORF3a	S171L	SNP	ORF3a protein
BD_wave-2.223	26456	C	T	26432	29827	E	P71L	SNP	Envelope
BD_wave-2.224	10	T	A	4	29832	5'UTR	10	extragenic	NA
BD_wave-2.224	174	G	T	168	29832	5'UTR	174	extragenic	NA
BD_wave-2.224	241	C	T	235	29832	5'UTR	241	extragenic	NA
BD_wave-2.224	1059	C	T	1053	29832	NSP2	T85I	SNP	Non-Structural protein 2
BD_wave-2.224	3037	C	T	3031	29832	NSP3	F106F	SNP_silent	Predicted phosphoesterase, papain-like proteinase
BD_wave-2.224	5230	G	T	5224	29832	NSP3	K837N	SNP	Predicted phosphoesterase, papain-like proteinase
BD_wave-2.224	6402	C	T	6396	29832	NSP3	P1228L	SNP	Predicted phosphoesterase, papain-like proteinase
BD_wave-2.224	6750	.	CA	6745	29832	NSP3	N1344	insertion_frameshift	Predicted phosphoesterase, papain-like proteinase
BD_wave-2.224	7624	T	C	7620	29832	NSP3	V1635V	SNP_silent	Predicted phosphoesterase, papain-like proteinase
BD_wave-2.224	8052	A	G	8048	29832	NSP3	N1778S	SNP	Predicted phosphoesterase, papain-like proteinase
BD_wave-2.224	10323	A	G	10319	29832	NSP5	K90R	SNP	3C-like proteinase
BD_wave-2.224	10396	G	T	10392	29832	NSP5	V114V	SNP_silent	3C-like proteinase
BD_wave-2.224	10615	C	T	10611	29832	NSP5	D187D	SNP_silent	3C-like proteinase
BD_wave-2.224	11288	TCTGGTTTT	.	11283	29832	NSP6	S106	deletion	Transmembrane protein
BD_wave-2.224	14408	C	T	14395	29832	NSP12b	P314L	SNP	RNA-dependent RNA polymerase, post-ribosomal frameshift
BD_wave-2.224	16687	A	G	16674	29832	NSP13	I151V	SNP	Helicase
BD_wave-2.224	21614	C	T	21601	29832	S	L18F	SNP	Spike
BD_wave-2.224	21801	A	C	21788	29832	S	D80A	SNP	Spike
BD_wave-2.224	22206	A	G	22193	29832	S	D215G	SNP	Spike
BD_wave-2.224	22286	CTTGCTTTA	.	22272	29832	S	L242	deletion	Spike
BD_wave-2.224	22813	G	T	22791	29832	S	K417N	SNP	Spike
BD_wave-2.224	23063	A	T	23041	29832	S	N501Y	SNP	Spike
BD_wave-2.224	23403	A	G	23381	29832	S	D614G	SNP	Spike
BD_wave-2.224	23664	C	T	23642	29832	S	A701V	SNP	Spike
BD_wave-2.224	25563	G	T	25541	29832	ORF3a	Q57H	SNP	ORF3a protein
BD_wave-2.224	25904	C	T	25882	29832	ORF3a	S171L	SNP	ORF3a protein
BD_wave-2.224	26456	C	T	26434	29832	E	P71L	SNP	Envelope
BD_wave-2.224	28253	C	T	28231	29832	ORF8	F120F	SNP_silent	ORF8 protein
BD_wave-2.303	10	T	A	10	29836	5'UTR	10	extragenic	NA
BD_wave-2.303	174	G	T	174	29836	5'UTR	174	extragenic	NA
BD_wave-2.303	241	C	T	241	29836	5'UTR	241	extragenic	NA
BD_wave-2.303	1059	C	T	1059	29836	NSP2	T85I	SNP	Non-Structural protein 2
BD_wave-2.303	2692	A	T	2692	29836	NSP2	T629T	SNP_silent	Non-Structural protein 2
BD_wave-2.303	3037	C	T	3037	29836	NSP3	F106F	SNP_silent	Predicted phosphoesterase, papain-like proteinase
BD_wave-2.303	3649	T	G	3649	29836	NSP3	I310M	SNP	Predicted phosphoesterase, papain-like proteinase
BD_wave-2.303	5230	G	T	5230	29836	NSP3	K837N	SNP	Predicted phosphoesterase, papain-like proteinase
BD_wave-2.303	6402	C	T	6402	29836	NSP3	P1228L	SNP	Predicted phosphoesterase, papain-like proteinase
BD_wave-2.303	7624	T	C	7624	29836	NSP3	V1635V	SNP_silent	Predicted phosphoesterase, papain-like proteinase
BD_wave-2.303	8052	A	G	8052	29836	NSP3	N1778S	SNP	Predicted phosphoesterase, papain-like proteinase
BD_wave-2.303	10323	A	G	10323	29836	NSP5	K90R	SNP	3C-like proteinase
BD_wave-2.303	10396	G	T	10396	29836	NSP5	V114V	SNP_silent	3C-like proteinase
BD_wave-2.303	10615	C	T	10615	29836	NSP5	D187D	SNP_silent	3C-like proteinase
BD_wave-2.303	11288	TCTGGTTTT	.	11287	29836	NSP6	S106	deletion	Transmembrane protein
BD_wave-2.303	12130	A	T	12121	29836	NSP8	A13A	SNP_silent	Non-Structural protein 8
BD_wave-2.303	14408	C	T	14399	29836	NSP12b	P314L	SNP	RNA-dependent RNA polymerase, post-ribosomal frameshift
BD_wave-2.303	16687	A	G	16678	29836	NSP13	I151V	SNP	Helicase
BD_wave-2.303	17213	C	T	17204	29836	NSP13	P326L	SNP	Helicase
BD_wave-2.303	21614	C	T	21605	29836	S	L18F	SNP	Spike
BD_wave-2.303	21801	A	C	21792	29836	S	D80A	SNP	Spike
BD_wave-2.303	22206	A	G	22197	29836	S	D215G	SNP	Spike
BD_wave-2.303	22286	CTTGCTTTA	.	22276	29836	S	L242	deletion	Spike
BD_wave-2.303	22813	G	T	22795	29836	S	K417N	SNP	Spike
BD_wave-2.303	23012	G	A	22994	29836	S	E484K	SNP	Spike
BD_wave-2.303	23063	A	T	23045	29836	S	N501Y	SNP	Spike
BD_wave-2.303	23403	A	G	23385	29836	S	D614G	SNP	Spike
BD_wave-2.303	23604	C	A	23586	29836	S	P681H	SNP	Spike
BD_wave-2.303	23664	C	T	23646	29836	S	A701V	SNP	Spike
BD_wave-2.303	25563	G	T	25545	29836	ORF3a	Q57H	SNP	ORF3a protein
BD_wave-2.303	25904	C	T	25886	29836	ORF3a	S171L	SNP	ORF3a protein
BD_wave-2.303	26456	C	T	26438	29836	E	P71L	SNP	Envelope
BD_wave-2.303	28253	C	T	28235	29836	ORF8	F120F	SNP_silent	ORF8 protein
BD_wave-2.303	28887	C	T	28869	29836	N	T205I	SNP	Nucleocapsid protein
BD_wave-2.35	10	T	A	7	29815	5'UTR	10	extragenic	NA
BD_wave-2.35	174	G	T	171	29815	5'UTR	174	extragenic	NA
BD_wave-2.35	241	C	T	238	29815	5'UTR	241	extragenic	NA
BD_wave-2.35	1059	C	T	1056	29815	NSP2	T85I	SNP	Non-Structural protein 2
BD_wave-2.35	2692	A	T	2689	29815	NSP2	T629T	SNP_silent	Non-Structural protein 2
BD_wave-2.35	3037	C	T	3034	29815	NSP3	F106F	SNP_silent	Predicted phosphoesterase, papain-like proteinase
BD_wave-2.35	5100	C	T	5097	29815	NSP3	S794L	SNP	Predicted phosphoesterase, papain-like proteinase
BD_wave-2.35	5230	G	T	5227	29815	NSP3	K837N	SNP	Predicted phosphoesterase, papain-like proteinase
BD_wave-2.35	10323	A	G	10320	29815	NSP5	K90R	SNP	3C-like proteinase
BD_wave-2.35	11288	TCTGGTTTTAAGCTAAAA	.	11284	29815	NSP6	S106	deletion	Transmembrane protein
BD_wave-2.35	13548	C	T	13527	29815	NSP12b	D27D	SNP_silent	RNA-dependent RNA polymerase, post-ribosomal frameshift
BD_wave-2.35	14408	C	T	14387	29815	NSP12b	P314L	SNP	RNA-dependent RNA polymerase, post-ribosomal frameshift
BD_wave-2.35	18647	C	T	18626	29815	NSP14	P203L	SNP	3'-to-5' exonuclease
BD_wave-2.35	21364	C	T	21343	29815	NSP16	P236S	SNP	2'-O-ribose methyltransferase
BD_wave-2.35	21801	A	C	21780	29815	S	D80A	SNP	Spike
BD_wave-2.35	22206	A	G	22185	29815	S	D215G	SNP	Spike
BD_wave-2.35	22280	ACTTTACTTGCTTTACAT	.	22258	29815	S	T240	deletion	Spike
BD_wave-2.35	22813	G	T	22774	29815	S	K417N	SNP	Spike
BD_wave-2.35	23012	G	A	22973	29815	S	E484K	SNP	Spike
BD_wave-2.35	23063	A	T	23024	29815	S	N501Y	SNP	Spike
BD_wave-2.35	23403	A	G	23364	29815	S	D614G	SNP	Spike
BD_wave-2.35	23577	C	T	23538	29815	S	A672V	SNP	Spike
BD_wave-2.35	23664	C	T	23625	29815	S	A701V	SNP	Spike
BD_wave-2.35	25563	G	T	25524	29815	ORF3a	Q57H	SNP	ORF3a protein
BD_wave-2.35	25904	C	T	25865	29815	ORF3a	S171L	SNP	ORF3a protein
BD_wave-2.35	26456	C	T	26417	29815	E	P71L	SNP	Envelope
BD_wave-2.35	27870	G	T	27831	29815	ORF7b	E39*	SNP_stop	ORF7b protein
BD_wave-2.35	28253	C	T	28214	29815	ORF8	F120F	SNP_silent	ORF8 protein
BD_wave-2.35	28887	C	T	28848	29815	N	T205I	SNP	Nucleocapsid protein
BD_wave-2.35	29002	C	A	28963	29815	N	G243G	SNP_silent	Nucleocapsid protein
BD_wave-2.35	29358	C	T	29319	29815	N	T362I	SNP	Nucleocapsid protein
BD_wave-2.287	12	A	T	12	29821	5'UTR	12	extragenic	NA
BD_wave-2.287	241	C	T	241	29821	5'UTR	241	extragenic	NA
BD_wave-2.287	1498	C	T	1498	29821	NSP2	F231F	SNP_silent	Non-Structural protein 2
BD_wave-2.287	1807	A	G	1807	29821	NSP2	G334G	SNP_silent	Non-Structural protein 2
BD_wave-2.287	2659	G	A	2659	29821	NSP2	K618K	SNP_silent	Non-Structural protein 2
BD_wave-2.287	3037	C	T	3037	29821	NSP3	F106F	SNP_silent	Predicted phosphoesterase, papain-like proteinase
BD_wave-2.287	6285	C	T	6285	29821	NSP3	T1189I	SNP	Predicted phosphoesterase, papain-like proteinase
BD_wave-2.287	8515	T	C	8515	29821	NSP3	V1932V	SNP_silent	Predicted phosphoesterase, papain-like proteinase
BD_wave-2.287	8593	T	C	8593	29821	NSP4	V13V	SNP_silent	Transmembrane protein
BD_wave-2.287	9565	C	T	9565	29821	NSP4	F337F	SNP_silent	Transmembrane protein
BD_wave-2.287	11288	TCTGGTTTTAAGCTAAAA	.	11287	29821	NSP6	S106	deletion	Transmembrane protein
BD_wave-2.287	11878	C	T	11860	29821	NSP7	V12V	SNP_silent	Non-Structural protein 7
BD_wave-2.287	14407	CC	TT	14389	29821	NSP12b	P314F	SNP	RNA-dependent RNA polymerase, post-ribosomal frameshift
BD_wave-2.287	16396	G	T	16378	29821	NSP13	G54C	SNP	Helicase
BD_wave-2.287	18171	C	T	18153	29821	NSP14	G44G	SNP_silent	3'-to-5' exonuclease
BD_wave-2.287	19610	C	T	19592	29821	NSP14	T524I	SNP	3'-to-5' exonuclease
BD_wave-2.287	20724	A	G	20706	29821	NSP16	L22L	SNP_silent	2'-O-ribose methyltransferase
BD_wave-2.287	21717	A	G	21699	29821	S	Q52R	SNP	Spike
BD_wave-2.287	21762	C	.	21743	29821	S	A67	deletion_frameshift	Spike
BD_wave-2.287	21764	A	.	21744	29821	S	A67	deletion_frameshift	Spike
BD_wave-2.287	21767	CATG	.	21746	29821	S	I68	deletion_frameshift	Spike
BD_wave-2.287	21993	ATT	.	21968	29821	S	Y145	deletion	Spike
BD_wave-2.287	23012	G	A	22985	29821	S	E484K	SNP	Spike
BD_wave-2.287	23403	A	G	23376	29821	S	D614G	SNP	Spike
BD_wave-2.287	23593	G	C	23566	29821	S	Q677H	SNP	Spike
BD_wave-2.287	24224	T	C	24197	29821	S	F888L	SNP	Spike
BD_wave-2.287	24748	C	T	24721	29821	S	F1062F	SNP_silent	Spike
BD_wave-2.287	25471	G	T	25444	29821	ORF3a	D27Y	SNP	ORF3a protein
BD_wave-2.287	26305	C	T	26278	29821	E	L21F	SNP	Envelope
BD_wave-2.287	26767	T	C	26740	29821	M	I82T	SNP	Membrane
BD_wave-2.287	27205	TTT	.	27177	29821	ORF6	F2	deletion	ORF6 protein
BD_wave-2.287	27680	T	A	27650	29821	ORF7a	L96H	SNP	ORF7a protein
BD_wave-2.287	27682	T	G	27652	29821	ORF7a	Y97D	SNP	ORF7a protein
BD_wave-2.287	28278	CTG	.	28247	29821	N	S2	deletion	Nucleocapsid protein
BD_wave-2.287	28308	C	G	28275	29821	N	A12G	SNP	Nucleocapsid protein
BD_wave-2.287	28396	G	A	28363	29821	N	R41R	SNP_silent	Nucleocapsid protein
BD_wave-2.287	28699	A	G	28666	29821	N	P142P	SNP_silent	Nucleocapsid protein
BD_wave-2.287	28864	A	T	28831	29821	N	S197S	SNP_silent	Nucleocapsid protein
BD_wave-2.287	28887	C	T	28854	29821	N	T205I	SNP	Nucleocapsid protein
BD_wave-2.287	29543	G	T	29510	29821	3'UTR	29543	extragenic	NA
BD_wave-2.293	12	A	T	12	29824	5'UTR	12	extragenic	NA
BD_wave-2.293	241	C	T	241	29824	5'UTR	241	extragenic	NA
BD_wave-2.293	1498	C	T	1498	29824	NSP2	F231F	SNP_silent	Non-Structural protein 2
BD_wave-2.293	1807	A	G	1807	29824	NSP2	G334G	SNP_silent	Non-Structural protein 2
BD_wave-2.293	2659	G	A	2659	29824	NSP2	K618K	SNP_silent	Non-Structural protein 2
BD_wave-2.293	3037	C	T	3037	29824	NSP3	F106F	SNP_silent	Predicted phosphoesterase, papain-like proteinase
BD_wave-2.293	6285	C	T	6285	29824	NSP3	T1189I	SNP	Predicted phosphoesterase, papain-like proteinase
BD_wave-2.293	7008	C	T	7008	29824	NSP3	A1430V	SNP	Predicted phosphoesterase, papain-like proteinase
BD_wave-2.293	8593	T	C	8593	29824	NSP4	V13V	SNP_silent	Transmembrane protein
BD_wave-2.293	9565	C	T	9565	29824	NSP4	F337F	SNP_silent	Transmembrane protein
BD_wave-2.293	11288	TCTGGTTTT	.	11287	29824	NSP6	S106	deletion	Transmembrane protein
BD_wave-2.293	11750	C	T	11741	29824	NSP6	L260F	SNP	Transmembrane protein
BD_wave-2.293	14407	CC	TT	14398	29824	NSP12b	P314F	SNP	RNA-dependent RNA polymerase, post-ribosomal frameshift
BD_wave-2.293	18171	C	T	18162	29824	NSP14	G44G	SNP_silent	3'-to-5' exonuclease
BD_wave-2.293	20724	A	G	20715	29824	NSP16	L22L	SNP_silent	2'-O-ribose methyltransferase
BD_wave-2.293	21717	A	G	21708	29824	S	Q52R	SNP	Spike
BD_wave-2.293	21762	C	.	21752	29824	S	A67	deletion_frameshift	Spike
BD_wave-2.293	21764	A	.	21753	29824	S	A67	deletion_frameshift	Spike
BD_wave-2.293	21767	CATG	.	21755	29824	S	I68	deletion_frameshift	Spike
BD_wave-2.293	21990	TTTATT	.	21974	29824	S	V143	deletion	Spike
BD_wave-2.293	23012	G	A	22991	29824	S	E484K	SNP	Spike
BD_wave-2.293	23403	A	G	23382	29824	S	D614G	SNP	Spike
BD_wave-2.293	23593	G	C	23572	29824	S	Q677H	SNP	Spike
BD_wave-2.293	24224	T	C	24203	29824	S	F888L	SNP	Spike
BD_wave-2.293	24748	C	T	24727	29824	S	F1062F	SNP_silent	Spike
BD_wave-2.293	26305	C	T	26284	29824	E	L21F	SNP	Envelope
BD_wave-2.293	26735	C	T	26714	29824	M	Y71Y	SNP_silent	Membrane
BD_wave-2.293	26767	T	C	26746	29824	M	I82T	SNP	Membrane
BD_wave-2.293	27204	GTTTCA	.	27182	29824	ORF6	M1	deletion	ORF6 protein
BD_wave-2.293	27882	G	A	27855	29824	ORF7b	A43T	SNP	ORF7b protein
BD_wave-2.293	28278	CTG	.	28250	29824	N	S2	deletion	Nucleocapsid protein
BD_wave-2.293	28308	C	G	28278	29824	N	A12G	SNP	Nucleocapsid protein
BD_wave-2.293	28373	G	T	28343	29824	N	G34W	SNP	Nucleocapsid protein
BD_wave-2.293	28699	A	G	28669	29824	N	P142P	SNP_silent	Nucleocapsid protein
BD_wave-2.293	28887	C	T	28857	29824	N	T205I	SNP	Nucleocapsid protein
BD_wave-2.293	29218	C	T	29188	29824	N	F315F	SNP_silent	Nucleocapsid protein
BD_wave-2.293	29543	G	T	29513	29824	3'UTR	29543	extragenic	NA
BD_wave-2.63	12	A	T	12	29830	5'UTR	12	extragenic	NA
BD_wave-2.63	241	C	T	241	29830	5'UTR	241	extragenic	NA
BD_wave-2.63	1498	C	T	1498	29830	NSP2	F231F	SNP_silent	Non-Structural protein 2
BD_wave-2.63	1807	A	G	1807	29830	NSP2	G334G	SNP_silent	Non-Structural protein 2
BD_wave-2.63	2659	G	A	2659	29830	NSP2	K618K	SNP_silent	Non-Structural protein 2
BD_wave-2.63	3037	C	T	3037	29830	NSP3	F106F	SNP_silent	Predicted phosphoesterase, papain-like proteinase
BD_wave-2.63	6285	C	T	6285	29830	NSP3	T1189I	SNP	Predicted phosphoesterase, papain-like proteinase
BD_wave-2.63	8593	T	C	8593	29830	NSP4	V13V	SNP_silent	Transmembrane protein
BD_wave-2.63	9565	C	T	9565	29830	NSP4	F337F	SNP_silent	Transmembrane protein
BD_wave-2.63	11288	TCTGGTTTT	.	11287	29830	NSP6	S106	deletion	Transmembrane protein
BD_wave-2.63	14407	CC	TT	14398	29830	NSP12b	P314F	SNP	RNA-dependent RNA polymerase, post-ribosomal frameshift
BD_wave-2.63	18171	C	T	18162	29830	NSP14	G44G	SNP_silent	3'-to-5' exonuclease
BD_wave-2.63	19554	C	T	19545	29830	NSP14	G505G	SNP_silent	3'-to-5' exonuclease
BD_wave-2.63	20724	A	G	20715	29830	NSP16	L22L	SNP_silent	2'-O-ribose methyltransferase
BD_wave-2.63	21717	A	G	21708	29830	S	Q52R	SNP	Spike
BD_wave-2.63	21762	C	.	21752	29830	S	A67	deletion_frameshift	Spike
BD_wave-2.63	21764	A	.	21753	29830	S	A67	deletion_frameshift	Spike
BD_wave-2.63	21767	CATG	.	21755	29830	S	I68	deletion_frameshift	Spike
BD_wave-2.63	21993	ATT	.	21977	29830	S	Y145	deletion	Spike
BD_wave-2.63	23012	G	A	22994	29830	S	E484K	SNP	Spike
BD_wave-2.63	23403	A	G	23385	29830	S	D614G	SNP	Spike
BD_wave-2.63	23593	G	C	23575	29830	S	Q677H	SNP	Spike
BD_wave-2.63	24224	T	C	24206	29830	S	F888L	SNP	Spike
BD_wave-2.63	24748	C	T	24730	29830	S	F1062F	SNP_silent	Spike
BD_wave-2.63	26305	C	T	26287	29830	E	L21F	SNP	Envelope
BD_wave-2.63	26735	C	T	26717	29830	M	Y71Y	SNP_silent	Membrane
BD_wave-2.63	26767	T	C	26749	29830	M	I82T	SNP	Membrane
BD_wave-2.63	27205	TTT	.	27186	29830	ORF6	F2	deletion	ORF6 protein
BD_wave-2.63	27882	G	A	27861	29830	ORF7b	A43T	SNP	ORF7b protein
BD_wave-2.63	28278	CTG	.	28256	29830	N	S2	deletion	Nucleocapsid protein
BD_wave-2.63	28308	C	G	28284	29830	N	A12G	SNP	Nucleocapsid protein
BD_wave-2.63	28699	A	G	28675	29830	N	P142P	SNP_silent	Nucleocapsid protein
BD_wave-2.63	28887	C	T	28863	29830	N	T205I	SNP	Nucleocapsid protein
BD_wave-2.63	29218	C	T	29194	29830	N	F315F	SNP_silent	Nucleocapsid protein
BD_wave-2.63	29543	G	T	29519	29830	3'UTR	29543	extragenic	NA
BD_wave-2.74	12	A	T	11	29814	5'UTR	12	extragenic	NA
BD_wave-2.74	241	C	T	240	29814	5'UTR	241	extragenic	NA
BD_wave-2.74	1498	C	T	1497	29814	NSP2	F231F	SNP_silent	Non-Structural protein 2
BD_wave-2.74	1807	A	G	1806	29814	NSP2	G334G	SNP_silent	Non-Structural protein 2
BD_wave-2.74	2659	G	A	2658	29814	NSP2	K618K	SNP_silent	Non-Structural protein 2
BD_wave-2.74	3037	C	T	3036	29814	NSP3	F106F	SNP_silent	Predicted phosphoesterase, papain-like proteinase
BD_wave-2.74	6285	C	T	6284	29814	NSP3	T1189I	SNP	Predicted phosphoesterase, papain-like proteinase
BD_wave-2.74	8593	T	C	8592	29814	NSP4	V13V	SNP_silent	Transmembrane protein
BD_wave-2.74	9565	C	T	9564	29814	NSP4	F337F	SNP_silent	Transmembrane protein
BD_wave-2.74	11288	TCTGGTTTTAAGCTAAAA	.	11286	29814	NSP6	S106	deletion	Transmembrane protein
BD_wave-2.74	14407	CC	TT	14388	29814	NSP12b	P314F	SNP	RNA-dependent RNA polymerase, post-ribosomal frameshift
BD_wave-2.74	18171	C	T	18152	29814	NSP14	G44G	SNP_silent	3'-to-5' exonuclease
BD_wave-2.74	18457	C	T	18438	29814	NSP14	P140S	SNP	3'-to-5' exonuclease
BD_wave-2.74	19554	C	T	19535	29814	NSP14	G505G	SNP_silent	3'-to-5' exonuclease
BD_wave-2.74	20724	A	G	20705	29814	NSP16	L22L	SNP_silent	2'-O-ribose methyltransferase
BD_wave-2.74	21717	A	G	21698	29814	S	Q52R	SNP	Spike
BD_wave-2.74	21762	C	.	21742	29814	S	A67	deletion_frameshift	Spike
BD_wave-2.74	21764	A	.	21743	29814	S	A67	deletion_frameshift	Spike
BD_wave-2.74	21767	CATG	.	21745	29814	S	I68	deletion_frameshift	Spike
BD_wave-2.74	21993	ATT	.	21967	29814	S	Y145	deletion	Spike
BD_wave-2.74	23012	G	A	22984	29814	S	E484K	SNP	Spike
BD_wave-2.74	23403	A	G	23375	29814	S	D614G	SNP	Spike
BD_wave-2.74	23593	G	C	23565	29814	S	Q677H	SNP	Spike
BD_wave-2.74	24224	T	C	24196	29814	S	F888L	SNP	Spike
BD_wave-2.74	24748	C	T	24720	29814	S	F1062F	SNP_silent	Spike
BD_wave-2.74	26305	C	T	26277	29814	E	L21F	SNP	Envelope
BD_wave-2.74	26735	C	T	26707	29814	M	Y71Y	SNP_silent	Membrane
BD_wave-2.74	26767	T	C	26739	29814	M	I82T	SNP	Membrane
BD_wave-2.74	27204	GTTTCA	.	27175	29814	ORF6	M1	deletion	ORF6 protein
BD_wave-2.74	27882	G	A	27848	29814	ORF7b	A43T	SNP	ORF7b protein
BD_wave-2.74	28277	TCTGAT	.	28242	29814	N	S2	deletion	Nucleocapsid protein
BD_wave-2.74	28308	C	G	28268	29814	N	A12G	SNP	Nucleocapsid protein
BD_wave-2.74	28699	A	G	28659	29814	N	P142P	SNP_silent	Nucleocapsid protein
BD_wave-2.74	28887	C	T	28847	29814	N	T205I	SNP	Nucleocapsid protein
BD_wave-2.74	29218	C	T	29178	29814	N	F315F	SNP_silent	Nucleocapsid protein
BD_wave-2.74	29543	G	T	29503	29814	3'UTR	29543	extragenic	NA
BD_wave-2.96	12	A	T	11	29811	5'UTR	12	extragenic	NA
BD_wave-2.96	241	C	T	240	29811	5'UTR	241	extragenic	NA
BD_wave-2.96	1498	C	T	1497	29811	NSP2	F231F	SNP_silent	Non-Structural protein 2
BD_wave-2.96	1807	A	G	1806	29811	NSP2	G334G	SNP_silent	Non-Structural protein 2
BD_wave-2.96	2135	C	A	2134	29811	NSP2	L444I	SNP	Non-Structural protein 2
BD_wave-2.96	2659	G	A	2658	29811	NSP2	K618K	SNP_silent	Non-Structural protein 2
BD_wave-2.96	3037	C	T	3036	29811	NSP3	F106F	SNP_silent	Predicted phosphoesterase, papain-like proteinase
BD_wave-2.96	6285	C	T	6284	29811	NSP3	T1189I	SNP	Predicted phosphoesterase, papain-like proteinase
BD_wave-2.96	8593	T	C	8592	29811	NSP4	V13V	SNP_silent	Transmembrane protein
BD_wave-2.96	9565	C	T	9564	29811	NSP4	F337F	SNP_silent	Transmembrane protein
BD_wave-2.96	11288	TCTGGTTTTAAGCTAAAA	.	11286	29811	NSP6	S106	deletion	Transmembrane protein
BD_wave-2.96	14407	CC	TT	14388	29811	NSP12b	P314F	SNP	RNA-dependent RNA polymerase, post-ribosomal frameshift
BD_wave-2.96	18171	C	T	18152	29811	NSP14	G44G	SNP_silent	3'-to-5' exonuclease
BD_wave-2.96	20724	A	G	20705	29811	NSP16	L22L	SNP_silent	2'-O-ribose methyltransferase
BD_wave-2.96	21717	A	G	21698	29811	S	Q52R	SNP	Spike
BD_wave-2.96	21762	C	.	21742	29811	S	A67	deletion_frameshift	Spike
BD_wave-2.96	21764	A	.	21743	29811	S	A67	deletion_frameshift	Spike
BD_wave-2.96	21767	CATGTCTC	.	21745	29811	S	I68	deletion_frameshift	Spike
BD_wave-2.96	21776	GG	.	21746	29811	S	S71	deletion_frameshift	Spike
BD_wave-2.96	21993	ATT	.	21961	29811	S	Y145	deletion	Spike
BD_wave-2.96	23012	G	A	22978	29811	S	E484K	SNP	Spike
BD_wave-2.96	23403	A	G	23369	29811	S	D614G	SNP	Spike
BD_wave-2.96	23593	G	C	23559	29811	S	Q677H	SNP	Spike
BD_wave-2.96	24224	T	C	24190	29811	S	F888L	SNP	Spike
BD_wave-2.96	24748	C	T	24714	29811	S	F1062F	SNP_silent	Spike
BD_wave-2.96	26305	C	T	26271	29811	E	L21F	SNP	Envelope
BD_wave-2.96	26735	C	T	26701	29811	M	Y71Y	SNP_silent	Membrane
BD_wave-2.96	26767	T	C	26733	29811	M	I82T	SNP	Membrane
BD_wave-2.96	27204	GTTTCA	.	27169	29811	ORF6	M1	deletion	ORF6 protein
BD_wave-2.96	27882	G	A	27842	29811	ORF7b	A43T	SNP	ORF7b protein
BD_wave-2.96	28278	CTG	.	28237	29811	N	S2	deletion	Nucleocapsid protein
BD_wave-2.96	28308	C	G	28265	29811	N	A12G	SNP	Nucleocapsid protein
BD_wave-2.96	28699	A	G	28656	29811	N	P142P	SNP_silent	Nucleocapsid protein
BD_wave-2.96	28887	C	T	28844	29811	N	T205I	SNP	Nucleocapsid protein
BD_wave-2.96	29218	C	T	29175	29811	N	F315F	SNP_silent	Nucleocapsid protein
BD_wave-2.96	29543	G	T	29500	29811	3'UTR	29543	extragenic	NA
BD_wave-2.335	13	T	A	7	29842	5'UTR	13	extragenic	NA
BD_wave-2.335	241	C	T	235	29842	5'UTR	241	extragenic	NA
BD_wave-2.335	593	C	T	587	29842	NSP1	H110Y	SNP	Leader protein
BD_wave-2.335	1163	A	T	1157	29842	NSP2	I120F	SNP	Non-Structural protein 2
BD_wave-2.335	2094	C	T	2088	29842	NSP2	S430L	SNP	Non-Structural protein 2
BD_wave-2.335	3037	C	T	3031	29842	NSP3	F106F	SNP_silent	Predicted phosphoesterase, papain-like proteinase
BD_wave-2.335	3929	G	T	3923	29842	NSP3	V404F	SNP	Predicted phosphoesterase, papain-like proteinase
BD_wave-2.335	10323	A	G	10317	29842	NSP5	K90R	SNP	3C-like proteinase
BD_wave-2.335	13712	A	G	13706	29842	NSP12b	K82R	SNP	RNA-dependent RNA polymerase, post-ribosomal frameshift
BD_wave-2.335	14131	G	A	14125	29842	NSP12b	V222I	SNP	RNA-dependent RNA polymerase, post-ribosomal frameshift
BD_wave-2.335	14408	C	T	14402	29842	NSP12b	P314L	SNP	RNA-dependent RNA polymerase, post-ribosomal frameshift
BD_wave-2.335	16293	C	T	16287	29842	NSP13	C19C	SNP_silent	Helicase
BD_wave-2.335	18744	C	T	18738	29842	NSP14	Y235Y	SNP_silent	3'-to-5' exonuclease
BD_wave-2.335	18995	C	T	18989	29842	NSP14	A319V	SNP	3'-to-5' exonuclease
BD_wave-2.335	20238	G	T	20232	29842	NSP15	R206S	SNP	endoRNAse
BD_wave-2.335	21765	TACATG	.	21758	29842	S	H69	deletion	Spike
BD_wave-2.335	23403	A	G	23391	29842	S	D614G	SNP	Spike
BD_wave-2.335	25509	C	T	25497	29842	ORF3a	A39A	SNP_silent	ORF3a protein
BD_wave-2.335	25904	C	T	25892	29842	ORF3a	S171L	SNP	ORF3a protein
BD_wave-2.335	26211	G	T	26199	29842	ORF3a	V273V	SNP_silent	ORF3a protein
BD_wave-2.335	28703	G	C	28691	29842	N	D144H	SNP	Nucleocapsid protein
BD_wave-2.335	28881	GGG	AAC	28869	29842	N	RG203KR	SNP	Nucleocapsid protein
BD_wave-2.103	21	C	T	20	29835	5'UTR	21	extragenic	NA
BD_wave-2.103	174	G	T	173	29835	5'UTR	174	extragenic	NA
BD_wave-2.103	241	C	T	240	29835	5'UTR	241	extragenic	NA
BD_wave-2.103	1059	C	T	1058	29835	NSP2	T85I	SNP	Non-Structural protein 2
BD_wave-2.103	2692	A	T	2691	29835	NSP2	T629T	SNP_silent	Non-Structural protein 2
BD_wave-2.103	3037	C	T	3036	29835	NSP3	F106F	SNP_silent	Predicted phosphoesterase, papain-like proteinase
BD_wave-2.103	5230	G	T	5229	29835	NSP3	K837N	SNP	Predicted phosphoesterase, papain-like proteinase
BD_wave-2.103	6402	C	T	6401	29835	NSP3	P1228L	SNP	Predicted phosphoesterase, papain-like proteinase
BD_wave-2.103	7624	T	C	7623	29835	NSP3	V1635V	SNP_silent	Predicted phosphoesterase, papain-like proteinase
BD_wave-2.103	8052	A	G	8051	29835	NSP3	N1778S	SNP	Predicted phosphoesterase, papain-like proteinase
BD_wave-2.103	10323	A	G	10322	29835	NSP5	K90R	SNP	3C-like proteinase
BD_wave-2.103	10396	G	T	10395	29835	NSP5	V114V	SNP_silent	3C-like proteinase
BD_wave-2.103	10615	C	T	10614	29835	NSP5	D187D	SNP_silent	3C-like proteinase
BD_wave-2.103	11288	TCTGGTTTT	.	11286	29835	NSP6	S106	deletion	Transmembrane protein
BD_wave-2.103	14408	C	T	14398	29835	NSP12b	P314L	SNP	RNA-dependent RNA polymerase, post-ribosomal frameshift
BD_wave-2.103	16687	A	G	16677	29835	NSP13	I151V	SNP	Helicase
BD_wave-2.103	21614	C	T	21604	29835	S	L18F	SNP	Spike
BD_wave-2.103	21801	A	C	21791	29835	S	D80A	SNP	Spike
BD_wave-2.103	22206	A	G	22196	29835	S	D215G	SNP	Spike
BD_wave-2.103	22286	CTTGCTTTA	.	22275	29835	S	L242	deletion	Spike
BD_wave-2.103	22813	G	T	22794	29835	S	K417N	SNP	Spike
BD_wave-2.103	23012	G	A	22993	29835	S	E484K	SNP	Spike
BD_wave-2.103	23063	A	T	23044	29835	S	N501Y	SNP	Spike
BD_wave-2.103	23403	A	G	23384	29835	S	D614G	SNP	Spike
BD_wave-2.103	23635	C	T	23616	29835	S	S691S	SNP_silent	Spike
BD_wave-2.103	23664	C	T	23645	29835	S	A701V	SNP	Spike
BD_wave-2.103	25563	G	T	25544	29835	ORF3a	Q57H	SNP	ORF3a protein
BD_wave-2.103	25603	C	T	25584	29835	ORF3a	Q70Q	SNP_silent	ORF3a protein
BD_wave-2.103	25904	C	T	25885	29835	ORF3a	S171L	SNP	ORF3a protein
BD_wave-2.103	26456	C	T	26437	29835	E	P71L	SNP	Envelope
BD_wave-2.103	28253	C	T	28234	29835	ORF8	F120F	SNP_silent	ORF8 protein
BD_wave-2.103	28887	C	T	28868	29835	N	T205I	SNP	Nucleocapsid protein
BD_wave-2.320	21	C	T	21	29824	5'UTR	21	extragenic	NA
BD_wave-2.320	241	C	T	241	29824	5'UTR	241	extragenic	NA
BD_wave-2.320	3037	C	T	3037	29824	NSP3	F106F	SNP_silent	Predicted phosphoesterase, papain-like proteinase
BD_wave-2.320	11287	GTCTGGTTTTAAGCTAAA	.	11286	29824	NSP6	S106	deletion	Transmembrane protein
BD_wave-2.320	14408	C	T	14390	29824	NSP12b	P314L	SNP	RNA-dependent RNA polymerase, post-ribosomal frameshift
BD_wave-2.320	21993	ATT	.	21974	29824	S	Y145	deletion	Spike
BD_wave-2.320	22286	CTTGCTTTA	.	22264	29824	S	L242	deletion	Spike
BD_wave-2.320	23012	G	A	22982	29824	S	E484K	SNP	Spike
BD_wave-2.320	23403	A	G	23373	29824	S	D614G	SNP	Spike
BD_wave-2.406	21	C	T	15	29848	5'UTR	21	extragenic	NA
BD_wave-2.406	176	C	T	170	29848	5'UTR	176	extragenic	NA
BD_wave-2.406	241	C	T	235	29848	5'UTR	241	extragenic	NA
BD_wave-2.406	1163	A	T	1157	29848	NSP2	I120F	SNP	Non-Structural protein 2
BD_wave-2.406	2534	G	A	2528	29848	NSP2	V577I	SNP	Non-Structural protein 2
BD_wave-2.406	3037	C	T	3031	29848	NSP3	F106F	SNP_silent	Predicted phosphoesterase, papain-like proteinase
BD_wave-2.406	3955	G	T	3949	29848	NSP3	K412N	SNP	Predicted phosphoesterase, papain-like proteinase
BD_wave-2.406	8611	T	C	8605	29848	NSP4	F19F	SNP_silent	Transmembrane protein
BD_wave-2.406	11758	C	T	11752	29848	NSP6	P262P	SNP_silent	Transmembrane protein
BD_wave-2.406	13692	A	G	13686	29848	NSP12b	E75E	SNP_silent	RNA-dependent RNA polymerase, post-ribosomal frameshift
BD_wave-2.406	14408	C	T	14402	29848	NSP12b	P314L	SNP	RNA-dependent RNA polymerase, post-ribosomal frameshift
BD_wave-2.406	19164	C	T	19158	29848	NSP14	D375D	SNP_silent	3'-to-5' exonuclease
BD_wave-2.406	21468	G	T	21462	29848	NSP16	M270I	SNP	2'-O-ribose methyltransferase
BD_wave-2.406	22917	T	G	22911	29848	S	L452R	SNP	Spike
BD_wave-2.406	23403	A	G	23397	29848	S	D614G	SNP	Spike
BD_wave-2.406	23604	C	G	23598	29848	S	P681R	SNP	Spike
BD_wave-2.406	26681	C	T	26675	29848	M	F53F	SNP_silent	Membrane
BD_wave-2.406	27549	C	T	27543	29848	ORF7a	N52N	SNP_silent	ORF7a protein
BD_wave-2.406	28881	GGG	AAC	28875	29848	N	RG203KR	SNP	Nucleocapsid protein
BD_wave-2.482	24	G	T	5	29575	5'UTR	24	extragenic	NA
BD_wave-2.482	241	C	T	222	29575	5'UTR	241	extragenic	NA
BD_wave-2.482	1498	C	T	1479	29575	NSP2	F231F	SNP_silent	Non-Structural protein 2
BD_wave-2.482	1807	A	G	1788	29575	NSP2	G334G	SNP_silent	Non-Structural protein 2
BD_wave-2.482	2659	G	A	2640	29575	NSP2	K618K	SNP_silent	Non-Structural protein 2
BD_wave-2.482	3037	C	T	3018	29575	NSP3	F106F	SNP_silent	Predicted phosphoesterase, papain-like proteinase
BD_wave-2.482	6285	C	T	6266	29575	NSP3	T1189I	SNP	Predicted phosphoesterase, papain-like proteinase
BD_wave-2.482	6349	GAAGTCAGAGGACGCGCAGGGA	.	6329	29575	NSP3	L1210	deletion_frameshift	Predicted phosphoesterase, papain-like proteinase
BD_wave-2.482	8593	T	C	8552	29575	NSP4	V13V	SNP_silent	Transmembrane protein
BD_wave-2.482	9565	C	T	9524	29575	NSP4	F337F	SNP_silent	Transmembrane protein
BD_wave-2.482	10255	G	T	10214	29575	NSP5	L67F	SNP	3C-like proteinase
BD_wave-2.482	11288	TCTGGTTTT	.	11246	29575	NSP6	S106	deletion	Transmembrane protein
BD_wave-2.482	14407	CC	TT	14243	29575	NSP12b	P314F	SNP	RNA-dependent RNA polymerase, post-ribosomal frameshift
BD_wave-2.482	14487	AGAGC	.	14322	29575	NSP12b	R340	deletion_frameshift	RNA-dependent RNA polymerase, post-ribosomal frameshift
BD_wave-2.482	14493	AGG	.	14323	29575	NSP12b	G343	deletion	RNA-dependent RNA polymerase, post-ribosomal frameshift
BD_wave-2.482	14498	TT	.	14325	29575	NSP12b	V344	deletion_frameshift	RNA-dependent RNA polymerase, post-ribosomal frameshift
BD_wave-2.482	14501	T	.	14326	29575	NSP12b	V345	deletion_frameshift	RNA-dependent RNA polymerase, post-ribosomal frameshift
BD_wave-2.482	18171	C	T	17996	29575	NSP14	G44G	SNP_silent	3'-to-5' exonuclease
BD_wave-2.482	20724	A	G	20549	29575	NSP16	L22L	SNP_silent	2'-O-ribose methyltransferase
BD_wave-2.482	21717	A	G	21542	29575	S	Q52R	SNP	Spike
BD_wave-2.482	21762	C	.	21586	29575	S	A67	deletion_frameshift	Spike
BD_wave-2.482	21764	A	.	21587	29575	S	A67	deletion_frameshift	Spike
BD_wave-2.482	21767	CATG	.	21589	29575	S	I68	deletion_frameshift	Spike
BD_wave-2.482	21993	ATT	.	21811	29575	S	Y145	deletion	Spike
BD_wave-2.482	23012	G	A	22828	29575	S	E484K	SNP	Spike
BD_wave-2.482	23403	A	G	23219	29575	S	D614G	SNP	Spike
BD_wave-2.482	23593	G	C	23409	29575	S	Q677H	SNP	Spike
BD_wave-2.482	24224	T	C	24040	29575	S	F888L	SNP	Spike
BD_wave-2.482	24748	C	T	24564	29575	S	F1062F	SNP_silent	Spike
BD_wave-2.482	26093	ATA	.	25908	29575	ORF3a	N234	deletion	ORF3a protein
BD_wave-2.482	26305	C	T	26118	29575	E	L21F	SNP	Envelope
BD_wave-2.482	26735	C	T	26548	29575	M	Y71Y	SNP_silent	Membrane
BD_wave-2.482	26767	T	C	26580	29575	M	I82T	SNP	Membrane
BD_wave-2.482	27205	TTT	.	27017	29575	ORF6	F2	deletion	ORF6 protein
BD_wave-2.482	27882	G	A	27692	29575	ORF7b	A43T	SNP	ORF7b protein
BD_wave-2.482	28278	CTG	.	28087	29575	N	S2	deletion	Nucleocapsid protein
BD_wave-2.482	28308	C	G	28115	29575	N	A12G	SNP	Nucleocapsid protein
BD_wave-2.482	28699	A	G	28506	29575	N	P142P	SNP_silent	Nucleocapsid protein
BD_wave-2.482	28887	C	T	28694	29575	N	T205I	SNP	Nucleocapsid protein
BD_wave-2.482	29218	C	T	29025	29575	N	F315F	SNP_silent	Nucleocapsid protein
BD_wave-2.482	29543	G	T	29350	29575	3'UTR	29543	extragenic	NA
BD_wave-2.71	39	A	C	33	29821	5'UTR	39	extragenic	NA
BD_wave-2.71	174	G	T	168	29821	5'UTR	174	extragenic	NA
BD_wave-2.71	241	C	T	235	29821	5'UTR	241	extragenic	NA
BD_wave-2.71	1059	C	T	1053	29821	NSP2	T85I	SNP	Non-Structural protein 2
BD_wave-2.71	2692	A	T	2686	29821	NSP2	T629T	SNP_silent	Non-Structural protein 2
BD_wave-2.71	3037	C	T	3031	29821	NSP3	F106F	SNP_silent	Predicted phosphoesterase, papain-like proteinase
BD_wave-2.71	5230	G	T	5224	29821	NSP3	K837N	SNP	Predicted phosphoesterase, papain-like proteinase
BD_wave-2.71	6402	C	T	6396	29821	NSP3	P1228L	SNP	Predicted phosphoesterase, papain-like proteinase
BD_wave-2.71	7624	T	C	7618	29821	NSP3	V1635V	SNP_silent	Predicted phosphoesterase, papain-like proteinase
BD_wave-2.71	8052	A	G	8046	29821	NSP3	N1778S	SNP	Predicted phosphoesterase, papain-like proteinase
BD_wave-2.71	10323	A	G	10317	29821	NSP5	K90R	SNP	3C-like proteinase
BD_wave-2.71	10396	G	T	10390	29821	NSP5	V114V	SNP_silent	3C-like proteinase
BD_wave-2.71	10615	C	T	10609	29821	NSP5	D187D	SNP_silent	3C-like proteinase
BD_wave-2.71	10815	C	T	10809	29821	NSP5	S254F	SNP	3C-like proteinase
BD_wave-2.71	11288	TCTGGTTTT	.	11281	29821	NSP6	S106	deletion	Transmembrane protein
BD_wave-2.71	14408	C	T	14393	29821	NSP12b	P314L	SNP	RNA-dependent RNA polymerase, post-ribosomal frameshift
BD_wave-2.71	16687	A	G	16672	29821	NSP13	I151V	SNP	Helicase
BD_wave-2.71	17795	C	T	17780	29821	NSP13	A520V	SNP	Helicase
BD_wave-2.71	21306	C	T	21291	29821	NSP16	R216R	SNP_silent	2'-O-ribose methyltransferase
BD_wave-2.71	21614	C	T	21599	29821	S	L18F	SNP	Spike
BD_wave-2.71	21801	A	C	21786	29821	S	D80A	SNP	Spike
BD_wave-2.71	22206	A	G	22191	29821	S	D215G	SNP	Spike
BD_wave-2.71	22287	TTGCTTTACATAGAAGTT	.	22271	29821	S	L242	deletion	Spike
BD_wave-2.71	22813	G	T	22780	29821	S	K417N	SNP	Spike
BD_wave-2.71	23012	G	A	22979	29821	S	E484K	SNP	Spike
BD_wave-2.71	23063	A	T	23030	29821	S	N501Y	SNP	Spike
BD_wave-2.71	23403	A	G	23370	29821	S	D614G	SNP	Spike
BD_wave-2.71	23664	C	T	23631	29821	S	A701V	SNP	Spike
BD_wave-2.71	25563	G	T	25530	29821	ORF3a	Q57H	SNP	ORF3a protein
BD_wave-2.71	25904	C	T	25871	29821	ORF3a	S171L	SNP	ORF3a protein
BD_wave-2.71	26456	C	T	26423	29821	E	P71L	SNP	Envelope
BD_wave-2.71	28253	C	T	28220	29821	ORF8	F120F	SNP_silent	ORF8 protein
BD_wave-2.71	28887	C	T	28854	29821	N	T205I	SNP	Nucleocapsid protein
BD_wave-2.71	29527	G	T	29494	29821	N	Q418H	SNP	Nucleocapsid protein
BD_wave-2.143	95	T	G	58	29781	5'UTR	95	extragenic	NA
BD_wave-2.143	174	G	T	137	29781	5'UTR	174	extragenic	NA
BD_wave-2.143	241	C	T	204	29781	5'UTR	241	extragenic	NA
BD_wave-2.143	1059	C	T	1022	29781	NSP2	T85I	SNP	Non-Structural protein 2
BD_wave-2.143	1411	T	C	1374	29781	NSP2	H202H	SNP_silent	Non-Structural protein 2
BD_wave-2.143	2692	A	T	2655	29781	NSP2	T629T	SNP_silent	Non-Structural protein 2
BD_wave-2.143	3037	C	T	3000	29781	NSP3	F106F	SNP_silent	Predicted phosphoesterase, papain-like proteinase
BD_wave-2.143	3042	C	T	3005	29781	NSP3	P108L	SNP	Predicted phosphoesterase, papain-like proteinase
BD_wave-2.143	3393	C	T	3356	29781	NSP3	A225V	SNP	Predicted phosphoesterase, papain-like proteinase
BD_wave-2.143	5230	G	T	5193	29781	NSP3	K837N	SNP	Predicted phosphoesterase, papain-like proteinase
BD_wave-2.143	6402	C	T	6365	29781	NSP3	P1228L	SNP	Predicted phosphoesterase, papain-like proteinase
BD_wave-2.143	7624	T	C	7587	29781	NSP3	V1635V	SNP_silent	Predicted phosphoesterase, papain-like proteinase
BD_wave-2.143	8052	A	G	8015	29781	NSP3	N1778S	SNP	Predicted phosphoesterase, papain-like proteinase
BD_wave-2.143	10323	A	G	10286	29781	NSP5	K90R	SNP	3C-like proteinase
BD_wave-2.143	10396	G	T	10359	29781	NSP5	V114V	SNP_silent	3C-like proteinase
BD_wave-2.143	10615	C	T	10578	29781	NSP5	D187D	SNP_silent	3C-like proteinase
BD_wave-2.143	11288	TCTGGTTTT	.	11250	29781	NSP6	S106	deletion	Transmembrane protein
BD_wave-2.143	14408	C	T	14362	29781	NSP12b	P314L	SNP	RNA-dependent RNA polymerase, post-ribosomal frameshift
BD_wave-2.143	16687	A	G	16641	29781	NSP13	I151V	SNP	Helicase
BD_wave-2.143	21614	C	T	21568	29781	S	L18F	SNP	Spike
BD_wave-2.143	21801	A	C	21755	29781	S	D80A	SNP	Spike
BD_wave-2.143	22206	A	G	22160	29781	S	D215G	SNP	Spike
BD_wave-2.143	22286	CTTGCTTTA	.	22239	29781	S	L242	deletion	Spike
BD_wave-2.143	22813	G	T	22758	29781	S	K417N	SNP	Spike
BD_wave-2.143	23012	G	A	22957	29781	S	E484K	SNP	Spike
BD_wave-2.143	23063	A	T	23008	29781	S	N501Y	SNP	Spike
BD_wave-2.143	23403	A	G	23348	29781	S	D614G	SNP	Spike
BD_wave-2.143	23664	C	T	23609	29781	S	A701V	SNP	Spike
BD_wave-2.143	25563	G	T	25508	29781	ORF3a	Q57H	SNP	ORF3a protein
BD_wave-2.143	25904	C	T	25849	29781	ORF3a	S171L	SNP	ORF3a protein
BD_wave-2.143	26456	C	T	26401	29781	E	P71L	SNP	Envelope
BD_wave-2.143	28253	C	T	28198	29781	ORF8	F120F	SNP_silent	ORF8 protein
BD_wave-2.143	28887	C	T	28832	29781	N	T205I	SNP	Nucleocapsid protein
BD_wave-2.387	95	T	G	41	29764	5'UTR	95	extragenic	NA
BD_wave-2.387	174	G	T	120	29764	5'UTR	174	extragenic	NA
BD_wave-2.387	241	C	T	187	29764	5'UTR	241	extragenic	NA
BD_wave-2.387	1059	C	T	1005	29764	NSP2	T85I	SNP	Non-Structural protein 2
BD_wave-2.387	3037	C	T	2983	29764	NSP3	F106F	SNP_silent	Predicted phosphoesterase, papain-like proteinase
BD_wave-2.387	6402	C	T	6348	29764	NSP3	P1228L	SNP	Predicted phosphoesterase, papain-like proteinase
BD_wave-2.387	7624	T	C	7570	29764	NSP3	V1635V	SNP_silent	Predicted phosphoesterase, papain-like proteinase
BD_wave-2.387	8052	A	G	7998	29764	NSP3	N1778S	SNP	Predicted phosphoesterase, papain-like proteinase
BD_wave-2.387	10323	A	G	10269	29764	NSP5	K90R	SNP	3C-like proteinase
BD_wave-2.387	10396	G	T	10342	29764	NSP5	V114V	SNP_silent	3C-like proteinase
BD_wave-2.387	10615	C	T	10561	29764	NSP5	D187D	SNP_silent	3C-like proteinase
BD_wave-2.387	11288	TCTGGTTTT	.	11233	29764	NSP6	S106	deletion	Transmembrane protein
BD_wave-2.387	14408	C	T	14345	29764	NSP12b	P314L	SNP	RNA-dependent RNA polymerase, post-ribosomal frameshift
BD_wave-2.387	16687	A	G	16624	29764	NSP13	I151V	SNP	Helicase
BD_wave-2.387	21614	C	T	21551	29764	S	L18F	SNP	Spike
BD_wave-2.387	21801	A	C	21738	29764	S	D80A	SNP	Spike
BD_wave-2.387	22206	A	G	22143	29764	S	D215G	SNP	Spike
BD_wave-2.387	22286	CTTGCTTTA	.	22222	29764	S	L242	deletion	Spike
BD_wave-2.387	22813	G	T	22741	29764	S	K417N	SNP	Spike
BD_wave-2.387	23222	G	C	23150	29764	S	E554Q	SNP	Spike
BD_wave-2.387	23403	A	G	23331	29764	S	D614G	SNP	Spike
BD_wave-2.387	23664	C	T	23592	29764	S	A701V	SNP	Spike
BD_wave-2.387	25563	G	T	25491	29764	ORF3a	Q57H	SNP	ORF3a protein
BD_wave-2.387	25904	C	T	25832	29764	ORF3a	S171L	SNP	ORF3a protein
BD_wave-2.387	28253	C	T	28181	29764	ORF8	F120F	SNP_silent	ORF8 protein
BD_wave-2.387	28887	C	T	28815	29764	N	T205I	SNP	Nucleocapsid protein
BD_wave-2.493	95	T	G	41	29764	5'UTR	95	extragenic	NA
BD_wave-2.493	174	G	T	120	29764	5'UTR	174	extragenic	NA
BD_wave-2.493	241	C	T	187	29764	5'UTR	241	extragenic	NA
BD_wave-2.493	1059	C	T	1005	29764	NSP2	T85I	SNP	Non-Structural protein 2
BD_wave-2.493	2692	A	T	2638	29764	NSP2	T629T	SNP_silent	Non-Structural protein 2
BD_wave-2.493	3037	C	T	2983	29764	NSP3	F106F	SNP_silent	Predicted phosphoesterase, papain-like proteinase
BD_wave-2.493	5230	G	T	5176	29764	NSP3	K837N	SNP	Predicted phosphoesterase, papain-like proteinase
BD_wave-2.493	6402	C	T	6348	29764	NSP3	P1228L	SNP	Predicted phosphoesterase, papain-like proteinase
BD_wave-2.493	7624	T	C	7570	29764	NSP3	V1635V	SNP_silent	Predicted phosphoesterase, papain-like proteinase
BD_wave-2.493	8052	A	G	7998	29764	NSP3	N1778S	SNP	Predicted phosphoesterase, papain-like proteinase
BD_wave-2.493	10323	A	G	10269	29764	NSP5	K90R	SNP	3C-like proteinase
BD_wave-2.493	10396	G	T	10342	29764	NSP5	V114V	SNP_silent	3C-like proteinase
BD_wave-2.493	10615	C	T	10561	29764	NSP5	D187D	SNP_silent	3C-like proteinase
BD_wave-2.493	11288	TCTGGTTTT	.	11233	29764	NSP6	S106	deletion	Transmembrane protein
BD_wave-2.493	12820	A	G	12757	29764	NSP9	L45L	SNP_silent	ssRNA-binding protein
BD_wave-2.493	14408	C	T	14345	29764	NSP12b	P314L	SNP	RNA-dependent RNA polymerase, post-ribosomal frameshift
BD_wave-2.493	16687	A	G	16624	29764	NSP13	I151V	SNP	Helicase
BD_wave-2.493	21614	C	T	21551	29764	S	L18F	SNP	Spike
BD_wave-2.493	21801	A	C	21738	29764	S	D80A	SNP	Spike
BD_wave-2.493	22206	A	G	22143	29764	S	D215G	SNP	Spike
BD_wave-2.493	22286	CTTGCTTTA	.	22222	29764	S	L242	deletion	Spike
BD_wave-2.493	22813	G	T	22741	29764	S	K417N	SNP	Spike
BD_wave-2.493	23012	G	A	22940	29764	S	E484K	SNP	Spike
BD_wave-2.493	23063	A	T	22991	29764	S	N501Y	SNP	Spike
BD_wave-2.493	23403	A	G	23331	29764	S	D614G	SNP	Spike
BD_wave-2.493	23664	C	T	23592	29764	S	A701V	SNP	Spike
BD_wave-2.493	25549	C	T	25477	29764	ORF3a	L53F	SNP	ORF3a protein
BD_wave-2.493	25563	G	T	25491	29764	ORF3a	Q57H	SNP	ORF3a protein
BD_wave-2.493	25904	C	T	25832	29764	ORF3a	S171L	SNP	ORF3a protein
BD_wave-2.493	26456	C	T	26384	29764	E	P71L	SNP	Envelope
BD_wave-2.493	28048	G	T	27976	29764	ORF8	R52I	SNP	ORF8 protein
BD_wave-2.493	28253	C	T	28181	29764	ORF8	F120F	SNP_silent	ORF8 protein
BD_wave-2.493	28887	C	T	28815	29764	N	T205I	SNP	Nucleocapsid protein
BD_wave-2.67	95	T	G	82	29823	5'UTR	95	extragenic	NA
BD_wave-2.67	174	G	T	161	29823	5'UTR	174	extragenic	NA
BD_wave-2.67	241	C	T	228	29823	5'UTR	241	extragenic	NA
BD_wave-2.67	1059	C	T	1046	29823	NSP2	T85I	SNP	Non-Structural protein 2
BD_wave-2.67	1411	T	C	1398	29823	NSP2	H202H	SNP_silent	Non-Structural protein 2
BD_wave-2.67	2692	A	T	2679	29823	NSP2	T629T	SNP_silent	Non-Structural protein 2
BD_wave-2.67	3037	C	T	3024	29823	NSP3	F106F	SNP_silent	Predicted phosphoesterase, papain-like proteinase
BD_wave-2.67	3663	G	A	3650	29823	NSP3	S315N	SNP	Predicted phosphoesterase, papain-like proteinase
BD_wave-2.67	5230	G	T	5217	29823	NSP3	K837N	SNP	Predicted phosphoesterase, papain-like proteinase
BD_wave-2.67	6402	C	T	6389	29823	NSP3	P1228L	SNP	Predicted phosphoesterase, papain-like proteinase
BD_wave-2.67	7624	T	C	7611	29823	NSP3	V1635V	SNP_silent	Predicted phosphoesterase, papain-like proteinase
BD_wave-2.67	8052	A	G	8039	29823	NSP3	N1778S	SNP	Predicted phosphoesterase, papain-like proteinase
BD_wave-2.67	10323	A	G	10310	29823	NSP5	K90R	SNP	3C-like proteinase
BD_wave-2.67	10396	G	T	10383	29823	NSP5	V114V	SNP_silent	3C-like proteinase
BD_wave-2.67	10615	C	T	10602	29823	NSP5	D187D	SNP_silent	3C-like proteinase
BD_wave-2.67	11288	TCTGGTTTT	.	11274	29823	NSP6	S106	deletion	Transmembrane protein
BD_wave-2.67	14408	C	T	14386	29823	NSP12b	P314L	SNP	RNA-dependent RNA polymerase, post-ribosomal frameshift
BD_wave-2.67	16687	A	G	16665	29823	NSP13	I151V	SNP	Helicase
BD_wave-2.67	21614	C	T	21592	29823	S	L18F	SNP	Spike
BD_wave-2.67	21801	A	C	21779	29823	S	D80A	SNP	Spike
BD_wave-2.67	22206	A	G	22184	29823	S	D215G	SNP	Spike
BD_wave-2.67	22281	CTTTACTTG	.	22258	29823	S	L242	deletion	Spike
BD_wave-2.67	22813	G	T	22782	29823	S	K417N	SNP	Spike
BD_wave-2.67	23012	G	A	22981	29823	S	E484K	SNP	Spike
BD_wave-2.67	23063	A	T	23032	29823	S	N501Y	SNP	Spike
BD_wave-2.67	23403	A	G	23372	29823	S	D614G	SNP	Spike
BD_wave-2.67	23664	C	T	23633	29823	S	A701V	SNP	Spike
BD_wave-2.67	25563	G	T	25532	29823	ORF3a	Q57H	SNP	ORF3a protein
BD_wave-2.67	25904	C	T	25873	29823	ORF3a	S171L	SNP	ORF3a protein
BD_wave-2.67	26456	C	T	26425	29823	E	P71L	SNP	Envelope
BD_wave-2.67	28253	C	T	28222	29823	ORF8	F120F	SNP_silent	ORF8 protein
BD_wave-2.67	28887	C	T	28856	29823	N	T205I	SNP	Nucleocapsid protein
BD_wave-2.67	29095	C	T	29064	29823	N	F274F	SNP_silent	Nucleocapsid protein
BD_wave-2.92	95	T	G	41	29764	5'UTR	95	extragenic	NA
BD_wave-2.92	174	G	T	120	29764	5'UTR	174	extragenic	NA
BD_wave-2.92	241	C	T	187	29764	5'UTR	241	extragenic	NA
BD_wave-2.92	1059	C	T	1005	29764	NSP2	T85I	SNP	Non-Structural protein 2
BD_wave-2.92	1285	T	C	1231	29764	NSP2	T160T	SNP_silent	Non-Structural protein 2
BD_wave-2.92	1411	T	C	1357	29764	NSP2	H202H	SNP_silent	Non-Structural protein 2
BD_wave-2.92	2692	A	T	2638	29764	NSP2	T629T	SNP_silent	Non-Structural protein 2
BD_wave-2.92	3037	C	T	2983	29764	NSP3	F106F	SNP_silent	Predicted phosphoesterase, papain-like proteinase
BD_wave-2.92	6402	C	T	6348	29764	NSP3	P1228L	SNP	Predicted phosphoesterase, papain-like proteinase
BD_wave-2.92	7624	T	C	7570	29764	NSP3	V1635V	SNP_silent	Predicted phosphoesterase, papain-like proteinase
BD_wave-2.92	8052	A	G	7998	29764	NSP3	N1778S	SNP	Predicted phosphoesterase, papain-like proteinase
BD_wave-2.92	10323	A	G	10269	29764	NSP5	K90R	SNP	3C-like proteinase
BD_wave-2.92	10396	G	T	10342	29764	NSP5	V114V	SNP_silent	3C-like proteinase
BD_wave-2.92	10615	C	T	10561	29764	NSP5	D187D	SNP_silent	3C-like proteinase
BD_wave-2.92	11288	TCTGGTTTT	.	11233	29764	NSP6	S106	deletion	Transmembrane protein
BD_wave-2.92	14408	C	T	14345	29764	NSP12b	P314L	SNP	RNA-dependent RNA polymerase, post-ribosomal frameshift
BD_wave-2.92	14774	A	G	14711	29764	NSP12b	D436G	SNP	RNA-dependent RNA polymerase, post-ribosomal frameshift
BD_wave-2.92	16687	A	G	16624	29764	NSP13	I151V	SNP	Helicase
BD_wave-2.92	16854	T	C	16791	29764	NSP13	G206G	SNP_silent	Helicase
BD_wave-2.92	21614	C	T	21551	29764	S	L18F	SNP	Spike
BD_wave-2.92	21801	A	C	21738	29764	S	D80A	SNP	Spike
BD_wave-2.92	22206	A	G	22143	29764	S	D215G	SNP	Spike
BD_wave-2.92	22286	CTTGCTTTA	.	22222	29764	S	L242	deletion	Spike
BD_wave-2.92	22813	G	T	22741	29764	S	K417N	SNP	Spike
BD_wave-2.92	23012	G	A	22940	29764	S	E484K	SNP	Spike
BD_wave-2.92	23063	A	T	22991	29764	S	N501Y	SNP	Spike
BD_wave-2.92	23403	A	G	23331	29764	S	D614G	SNP	Spike
BD_wave-2.92	23664	C	T	23592	29764	S	A701V	SNP	Spike
BD_wave-2.92	25563	G	T	25491	29764	ORF3a	Q57H	SNP	ORF3a protein
BD_wave-2.92	25904	C	T	25832	29764	ORF3a	S171L	SNP	ORF3a protein
BD_wave-2.92	26456	C	T	26384	29764	E	P71L	SNP	Envelope
BD_wave-2.92	28253	C	T	28181	29764	ORF8	F120F	SNP_silent	ORF8 protein
BD_wave-2.92	28887	C	T	28815	29764	N	T205I	SNP	Nucleocapsid protein
BD_wave-2.145	98	C	T	44	29764	5'UTR	98	extragenic	NA
BD_wave-2.145	174	G	T	120	29764	5'UTR	174	extragenic	NA
BD_wave-2.145	241	C	T	187	29764	5'UTR	241	extragenic	NA
BD_wave-2.145	1059	C	T	1005	29764	NSP2	T85I	SNP	Non-Structural protein 2
BD_wave-2.145	2692	A	T	2638	29764	NSP2	T629T	SNP_silent	Non-Structural protein 2
BD_wave-2.145	3037	C	T	2983	29764	NSP3	F106F	SNP_silent	Predicted phosphoesterase, papain-like proteinase
BD_wave-2.145	5230	G	T	5176	29764	NSP3	K837N	SNP	Predicted phosphoesterase, papain-like proteinase
BD_wave-2.145	6402	C	T	6348	29764	NSP3	P1228L	SNP	Predicted phosphoesterase, papain-like proteinase
BD_wave-2.145	7624	T	C	7570	29764	NSP3	V1635V	SNP_silent	Predicted phosphoesterase, papain-like proteinase
BD_wave-2.145	8052	A	G	7998	29764	NSP3	N1778S	SNP	Predicted phosphoesterase, papain-like proteinase
BD_wave-2.145	10323	A	G	10269	29764	NSP5	K90R	SNP	3C-like proteinase
BD_wave-2.145	10396	G	T	10342	29764	NSP5	V114V	SNP_silent	3C-like proteinase
BD_wave-2.145	10615	C	T	10561	29764	NSP5	D187D	SNP_silent	3C-like proteinase
BD_wave-2.145	11288	TCTGGTTTT	.	11233	29764	NSP6	S106	deletion	Transmembrane protein
BD_wave-2.145	14408	C	T	14345	29764	NSP12b	P314L	SNP	RNA-dependent RNA polymerase, post-ribosomal frameshift
BD_wave-2.145	16687	A	G	16624	29764	NSP13	I151V	SNP	Helicase
BD_wave-2.145	21614	C	T	21551	29764	S	L18F	SNP	Spike
BD_wave-2.145	21801	A	C	21738	29764	S	D80A	SNP	Spike
BD_wave-2.145	22206	A	G	22143	29764	S	D215G	SNP	Spike
BD_wave-2.145	22286	CTTGCTTTA	.	22222	29764	S	L242	deletion	Spike
BD_wave-2.145	22813	G	T	22741	29764	S	K417N	SNP	Spike
BD_wave-2.145	23012	G	A	22940	29764	S	E484K	SNP	Spike
BD_wave-2.145	23063	A	T	22991	29764	S	N501Y	SNP	Spike
BD_wave-2.145	23403	A	G	23331	29764	S	D614G	SNP	Spike
BD_wave-2.145	23664	C	T	23592	29764	S	A701V	SNP	Spike
BD_wave-2.145	25563	G	T	25491	29764	ORF3a	Q57H	SNP	ORF3a protein
BD_wave-2.145	25603	C	T	25531	29764	ORF3a	Q70Q	SNP_silent	ORF3a protein
BD_wave-2.145	25904	C	T	25832	29764	ORF3a	S171L	SNP	ORF3a protein
BD_wave-2.145	26456	C	T	26384	29764	E	P71L	SNP	Envelope
BD_wave-2.145	28253	C	T	28181	29764	ORF8	F120F	SNP_silent	ORF8 protein
BD_wave-2.145	28887	C	T	28815	29764	N	T205I	SNP	Nucleocapsid protein
BD_wave-2.193	106	C	T	106	29848	5'UTR	106	extragenic	NA
BD_wave-2.193	241	C	T	241	29848	5'UTR	241	extragenic	NA
BD_wave-2.193	1163	A	T	1163	29848	NSP2	I120F	SNP	Non-Structural protein 2
BD_wave-2.193	1193	A	G	1193	29848	NSP2	N130D	SNP	Non-Structural protein 2
BD_wave-2.193	1473	C	T	1473	29848	NSP2	T223I	SNP	Non-Structural protein 2
BD_wave-2.193	3037	C	T	3037	29848	NSP3	F106F	SNP_silent	Predicted phosphoesterase, papain-like proteinase
BD_wave-2.193	3250	G	A	3250	29848	NSP3	E177E	SNP_silent	Predicted phosphoesterase, papain-like proteinase
BD_wave-2.193	3542	A	G	3542	29848	NSP3	T275A	SNP	Predicted phosphoesterase, papain-like proteinase
BD_wave-2.193	4890	C	T	4890	29848	NSP3	T724I	SNP	Predicted phosphoesterase, papain-like proteinase
BD_wave-2.193	4974	T	C	4974	29848	NSP3	V752A	SNP	Predicted phosphoesterase, papain-like proteinase
BD_wave-2.193	5730	C	T	5730	29848	NSP3	T1004I	SNP	Predicted phosphoesterase, papain-like proteinase
BD_wave-2.193	6953	A	G	6953	29848	NSP3	I1412V	SNP	Predicted phosphoesterase, papain-like proteinase
BD_wave-2.193	9022	T	C	9022	29848	NSP4	C156C	SNP_silent	Transmembrane protein
BD_wave-2.193	9693	C	T	9693	29848	NSP4	A380V	SNP	Transmembrane protein
BD_wave-2.193	10323	A	G	10323	29848	NSP5	K90R	SNP	3C-like proteinase
BD_wave-2.193	11620	C	T	11620	29848	NSP6	F216F	SNP_silent	Transmembrane protein
BD_wave-2.193	12525	C	T	12525	29848	NSP8	T145I	SNP	Non-Structural protein 8
BD_wave-2.193	14408	C	T	14408	29848	NSP12b	P314L	SNP	RNA-dependent RNA polymerase, post-ribosomal frameshift
BD_wave-2.193	15406	G	T	15406	29848	NSP12b	A647S	SNP	RNA-dependent RNA polymerase, post-ribosomal frameshift
BD_wave-2.193	16163	C	T	16163	29848	NSP12b	T899I	SNP	RNA-dependent RNA polymerase, post-ribosomal frameshift
BD_wave-2.193	17581	G	A	17581	29848	NSP13	V449I	SNP	Helicase
BD_wave-2.193	18564	A	G	18564	29848	NSP14	K175K	SNP_silent	3'-to-5' exonuclease
BD_wave-2.193	20407	T	C	20407	29848	NSP15	F263L	SNP	endoRNAse
BD_wave-2.193	21758	C	G	21758	29848	S	H66D	SNP	Spike
BD_wave-2.193	21990	TTTATT	.	21989	29848	S	V143	deletion	Spike
BD_wave-2.193	22205	G	C	22199	29848	S	D215H	SNP	Spike
BD_wave-2.193	22342	T	A	22336	29848	S	A260A	SNP_silent	Spike
BD_wave-2.193	23012	G	A	23006	29848	S	E484K	SNP	Spike
BD_wave-2.193	23403	A	G	23397	29848	S	D614G	SNP	Spike
BD_wave-2.193	24795	C	T	24789	29848	S	A1078V	SNP	Spike
BD_wave-2.193	27270	A	G	27264	29848	ORF6	K23K	SNP_silent	ORF6 protein
BD_wave-2.193	27722	T	C	27716	29848	ORF7a	I110T	SNP	ORF7a protein
BD_wave-2.193	28321	G	A	28315	29848	N	T16T	SNP_silent	Nucleocapsid protein
BD_wave-2.193	28881	GGG	AAC	28875	29848	N	RG203KR	SNP	Nucleocapsid protein
BD_wave-2.193	29253	C	T	29247	29848	N	S327L	SNP	Nucleocapsid protein
BD_wave-2.193	29546	C	T	29540	29848	3'UTR	29546	extragenic	NA
BD_wave-2.266	106	C	T	52	29779	5'UTR	106	extragenic	NA
BD_wave-2.266	241	C	T	187	29779	5'UTR	241	extragenic	NA
BD_wave-2.266	1163	A	T	1109	29779	NSP2	I120F	SNP	Non-Structural protein 2
BD_wave-2.266	1193	A	G	1139	29779	NSP2	N130D	SNP	Non-Structural protein 2
BD_wave-2.266	1473	C	T	1419	29779	NSP2	T223I	SNP	Non-Structural protein 2
BD_wave-2.266	3037	C	T	2983	29779	NSP3	F106F	SNP_silent	Predicted phosphoesterase, papain-like proteinase
BD_wave-2.266	3250	G	A	3196	29779	NSP3	E177E	SNP_silent	Predicted phosphoesterase, papain-like proteinase
BD_wave-2.266	3542	A	G	3488	29779	NSP3	T275A	SNP	Predicted phosphoesterase, papain-like proteinase
BD_wave-2.266	4890	C	T	4836	29779	NSP3	T724I	SNP	Predicted phosphoesterase, papain-like proteinase
BD_wave-2.266	4974	T	C	4920	29779	NSP3	V752A	SNP	Predicted phosphoesterase, papain-like proteinase
BD_wave-2.266	5408	T	C	5354	29779	NSP3	I896I	SNP_silent	Predicted phosphoesterase, papain-like proteinase
BD_wave-2.266	5730	C	T	5676	29779	NSP3	T1004I	SNP	Predicted phosphoesterase, papain-like proteinase
BD_wave-2.266	6953	A	G	6899	29779	NSP3	I1412V	SNP	Predicted phosphoesterase, papain-like proteinase
BD_wave-2.266	9022	T	C	8968	29779	NSP4	C156C	SNP_silent	Transmembrane protein
BD_wave-2.266	9693	C	T	9639	29779	NSP4	A380V	SNP	Transmembrane protein
BD_wave-2.266	10323	A	G	10269	29779	NSP5	K90R	SNP	3C-like proteinase
BD_wave-2.266	11620	C	T	11566	29779	NSP6	F216F	SNP_silent	Transmembrane protein
BD_wave-2.266	12525	C	T	12471	29779	NSP8	T145I	SNP	Non-Structural protein 8
BD_wave-2.266	14408	C	T	14354	29779	NSP12b	P314L	SNP	RNA-dependent RNA polymerase, post-ribosomal frameshift
BD_wave-2.266	15406	G	T	15352	29779	NSP12b	A647S	SNP	RNA-dependent RNA polymerase, post-ribosomal frameshift
BD_wave-2.266	16092	C	T	16038	29779	NSP12b	Y875Y	SNP_silent	RNA-dependent RNA polymerase, post-ribosomal frameshift
BD_wave-2.266	16163	C	T	16109	29779	NSP12b	T899I	SNP	RNA-dependent RNA polymerase, post-ribosomal frameshift
BD_wave-2.266	17581	G	A	17527	29779	NSP13	V449I	SNP	Helicase
BD_wave-2.266	20132	C	T	20078	29779	NSP15	A171V	SNP	endoRNAse
BD_wave-2.266	20407	T	C	20353	29779	NSP15	F263L	SNP	endoRNAse
BD_wave-2.266	21758	C	G	21704	29779	S	H66D	SNP	Spike
BD_wave-2.266	21993	ATT	.	21938	29779	S	Y145	deletion	Spike
BD_wave-2.266	22205	G	C	22148	29779	S	D215H	SNP	Spike
BD_wave-2.266	22342	T	A	22285	29779	S	A260A	SNP_silent	Spike
BD_wave-2.266	23012	G	A	22955	29779	S	E484K	SNP	Spike
BD_wave-2.266	23403	A	G	23346	29779	S	D614G	SNP	Spike
BD_wave-2.266	24795	C	T	24738	29779	S	A1078V	SNP	Spike
BD_wave-2.266	27270	A	G	27213	29779	ORF6	K23K	SNP_silent	ORF6 protein
BD_wave-2.266	27722	T	C	27665	29779	ORF7a	I110T	SNP	ORF7a protein
BD_wave-2.266	28321	G	A	28264	29779	N	T16T	SNP_silent	Nucleocapsid protein
BD_wave-2.266	28881	GGG	AAC	28824	29779	N	RG203KR	SNP	Nucleocapsid protein
BD_wave-2.395	127	G	T	73	29775	5'UTR	127	extragenic	NA
BD_wave-2.395	210	G	T	156	29775	5'UTR	210	extragenic	NA
BD_wave-2.395	241	C	T	187	29775	5'UTR	241	extragenic	NA
BD_wave-2.395	3037	C	T	2983	29775	NSP3	F106F	SNP_silent	Predicted phosphoesterase, papain-like proteinase
BD_wave-2.395	4181	G	T	4127	29775	NSP3	A488S	SNP	Predicted phosphoesterase, papain-like proteinase
BD_wave-2.395	6402	C	T	6348	29775	NSP3	P1228L	SNP	Predicted phosphoesterase, papain-like proteinase
BD_wave-2.395	7124	C	T	7070	29775	NSP3	P1469S	SNP	Predicted phosphoesterase, papain-like proteinase
BD_wave-2.395	8986	C	T	8932	29775	NSP4	D144D	SNP_silent	Transmembrane protein
BD_wave-2.395	9053	G	T	8999	29775	NSP4	V167L	SNP	Transmembrane protein
BD_wave-2.395	10029	C	T	9975	29775	NSP4	T492I	SNP	Transmembrane protein
BD_wave-2.395	11201	A	G	11147	29775	NSP6	T77A	SNP	Transmembrane protein
BD_wave-2.395	11332	A	G	11278	29775	NSP6	V120V	SNP_silent	Transmembrane protein
BD_wave-2.395	14408	C	T	14354	29775	NSP12b	P314L	SNP	RNA-dependent RNA polymerase, post-ribosomal frameshift
BD_wave-2.395	15451	G	A	15397	29775	NSP12b	G662S	SNP	RNA-dependent RNA polymerase, post-ribosomal frameshift
BD_wave-2.395	16466	C	T	16412	29775	NSP13	P77L	SNP	Helicase
BD_wave-2.395	19220	C	T	19166	29775	NSP14	A394V	SNP	3'-to-5' exonuclease
BD_wave-2.395	21618	C	G	21564	29775	S	T19R	SNP	Spike
BD_wave-2.395	21801	A	C	21747	29775	S	D80A	SNP	Spike
BD_wave-2.395	22681	A	G	22627	29775	S	S373S	SNP_silent	Spike
BD_wave-2.395	22917	T	G	22863	29775	S	L452R	SNP	Spike
BD_wave-2.395	22995	C	A	22941	29775	S	T478K	SNP	Spike
BD_wave-2.395	23403	A	G	23349	29775	S	D614G	SNP	Spike
BD_wave-2.395	23604	C	G	23550	29775	S	P681R	SNP	Spike
BD_wave-2.395	24410	G	A	24356	29775	S	D950N	SNP	Spike
BD_wave-2.395	25469	C	T	25415	29775	ORF3a	S26L	SNP	ORF3a protein
BD_wave-2.395	26767	T	C	26713	29775	M	I82T	SNP	Membrane
BD_wave-2.395	26801	C	T	26747	29775	M	L93L	SNP_silent	Membrane
BD_wave-2.395	27752	C	T	27698	29775	ORF7a	T120I	SNP	ORF7a protein
BD_wave-2.395	28248	GATTTC	.	28193	29775	ORF8	D119	deletion	ORF8 protein
BD_wave-2.395	28273	A	.	28212	29775	3'UTR	28273	extragenic	NA
BD_wave-2.395	28461	A	G	28400	29775	N	D63G	SNP	Nucleocapsid protein
BD_wave-2.395	28881	G	T	28820	29775	N	R203M	SNP	Nucleocapsid protein
BD_wave-2.395	28916	G	T	28855	29775	N	G215C	SNP	Nucleocapsid protein
BD_wave-2.395	29402	G	T	29341	29775	N	D377Y	SNP	Nucleocapsid protein
BD_wave-2.395	29742	G	T	29681	29775	3'UTR	29742	extragenic	NA
BD_wave-2.292	167	G	T	163	29831	5'UTR	167	extragenic	NA
BD_wave-2.292	174	G	T	170	29831	5'UTR	174	extragenic	NA
BD_wave-2.292	241	C	T	237	29831	5'UTR	241	extragenic	NA
BD_wave-2.292	1059	C	T	1055	29831	NSP2	T85I	SNP	Non-Structural protein 2
BD_wave-2.292	2591	G	A	2587	29831	NSP2	A596T	SNP	Non-Structural protein 2
BD_wave-2.292	2692	A	T	2688	29831	NSP2	T629T	SNP_silent	Non-Structural protein 2
BD_wave-2.292	3037	C	T	3033	29831	NSP3	F106F	SNP_silent	Predicted phosphoesterase, papain-like proteinase
BD_wave-2.292	5230	G	T	5226	29831	NSP3	K837N	SNP	Predicted phosphoesterase, papain-like proteinase
BD_wave-2.292	6402	C	T	6398	29831	NSP3	P1228L	SNP	Predicted phosphoesterase, papain-like proteinase
BD_wave-2.292	7624	T	C	7620	29831	NSP3	V1635V	SNP_silent	Predicted phosphoesterase, papain-like proteinase
BD_wave-2.292	8052	A	G	8048	29831	NSP3	N1778S	SNP	Predicted phosphoesterase, papain-like proteinase
BD_wave-2.292	10323	A	G	10319	29831	NSP5	K90R	SNP	3C-like proteinase
BD_wave-2.292	10396	G	T	10392	29831	NSP5	V114V	SNP_silent	3C-like proteinase
BD_wave-2.292	10615	C	T	10611	29831	NSP5	D187D	SNP_silent	3C-like proteinase
BD_wave-2.292	11288	TCTGGTTTT	.	11283	29831	NSP6	S106	deletion	Transmembrane protein
BD_wave-2.292	14408	C	T	14395	29831	NSP12b	P314L	SNP	RNA-dependent RNA polymerase, post-ribosomal frameshift
BD_wave-2.292	14599	C	T	14586	29831	NSP12b	N377N	SNP_silent	RNA-dependent RNA polymerase, post-ribosomal frameshift
BD_wave-2.292	15763	C	T	15750	29831	NSP12b	G765G	SNP_silent	RNA-dependent RNA polymerase, post-ribosomal frameshift
BD_wave-2.292	16687	A	G	16674	29831	NSP13	I151V	SNP	Helicase
BD_wave-2.292	18555	C	T	18542	29831	NSP14	D172D	SNP_silent	3'-to-5' exonuclease
BD_wave-2.292	21614	C	T	21601	29831	S	L18F	SNP	Spike
BD_wave-2.292	21801	A	C	21788	29831	S	D80A	SNP	Spike
BD_wave-2.292	22206	A	G	22193	29831	S	D215G	SNP	Spike
BD_wave-2.292	22286	CTTGCTTTA	.	22272	29831	S	L242	deletion	Spike
BD_wave-2.292	22813	G	T	22791	29831	S	K417N	SNP	Spike
BD_wave-2.292	23012	G	A	22990	29831	S	E484K	SNP	Spike
BD_wave-2.292	23063	A	T	23041	29831	S	N501Y	SNP	Spike
BD_wave-2.292	23403	A	G	23381	29831	S	D614G	SNP	Spike
BD_wave-2.292	23589	C	T	23567	29831	S	T676I	SNP	Spike
BD_wave-2.292	23664	C	T	23642	29831	S	A701V	SNP	Spike
BD_wave-2.292	25563	G	T	25541	29831	ORF3a	Q57H	SNP	ORF3a protein
BD_wave-2.292	25603	C	T	25581	29831	ORF3a	Q70Q	SNP_silent	ORF3a protein
BD_wave-2.292	25904	C	T	25882	29831	ORF3a	S171L	SNP	ORF3a protein
BD_wave-2.292	26456	C	T	26434	29831	E	P71L	SNP	Envelope
BD_wave-2.292	27795	T	.	27772	29831	ORF7b	F13	deletion_frameshift	ORF7b protein
BD_wave-2.292	28253	C	T	28230	29831	ORF8	F120F	SNP_silent	ORF8 protein
BD_wave-2.292	28887	C	T	28864	29831	N	T205I	SNP	Nucleocapsid protein
BD_wave-2.298	173	C	T	154	29835	5'UTR	173	extragenic	NA
BD_wave-2.298	241	C	T	222	29835	5'UTR	241	extragenic	NA
BD_wave-2.298	434	G	A	415	29835	NSP1	E57K	SNP	Leader protein
BD_wave-2.298	1163	A	T	1144	29835	NSP2	I120F	SNP	Non-Structural protein 2
BD_wave-2.298	1840	A	C	1821	29835	NSP2	E345D	SNP	Non-Structural protein 2
BD_wave-2.298	2675	C	A	2656	29835	NSP2	P624T	SNP	Non-Structural protein 2
BD_wave-2.298	3037	C	T	3018	29835	NSP3	F106F	SNP_silent	Predicted phosphoesterase, papain-like proteinase
BD_wave-2.298	3736	C	T	3717	29835	NSP3	D339D	SNP_silent	Predicted phosphoesterase, papain-like proteinase
BD_wave-2.298	3903	C	T	3884	29835	NSP3	P395L	SNP	Predicted phosphoesterase, papain-like proteinase
BD_wave-2.298	6032	G	A	6013	29835	NSP3	A1105T	SNP	Predicted phosphoesterase, papain-like proteinase
BD_wave-2.298	14408	C	T	14389	29835	NSP12b	P314L	SNP	RNA-dependent RNA polymerase, post-ribosomal frameshift
BD_wave-2.298	15391	C	T	15372	29835	NSP12b	R642C	SNP	RNA-dependent RNA polymerase, post-ribosomal frameshift
BD_wave-2.298	16289	C	T	16270	29835	NSP13	A18V	SNP	Helicase
BD_wave-2.298	16658	C	T	16639	29835	NSP13	T141I	SNP	Helicase
BD_wave-2.298	17058	G	A	17039	29835	NSP13	M274I	SNP	Helicase
BD_wave-2.298	17795	C	T	17776	29835	NSP13	A520V	SNP	Helicase
BD_wave-2.298	21974	G	T	21955	29835	S	D138Y	SNP	Spike
BD_wave-2.298	23403	A	G	23384	29835	S	D614G	SNP	Spike
BD_wave-2.298	23604	C	G	23585	29835	S	P681R	SNP	Spike
BD_wave-2.298	24907	T	C	24888	29835	S	I1115I	SNP_silent	Spike
BD_wave-2.298	25721	C	T	25702	29835	ORF3a	A110V	SNP	ORF3a protein
BD_wave-2.298	27948	G	T	27929	29835	ORF8	E19*	SNP_stop	ORF8 protein
BD_wave-2.298	28881	GGG	AAC	28862	29835	N	RG203KR	SNP	Nucleocapsid protein
BD_wave-2.299	173	C	T	160	29841	5'UTR	173	extragenic	NA
BD_wave-2.299	241	C	T	228	29841	5'UTR	241	extragenic	NA
BD_wave-2.299	434	G	A	421	29841	NSP1	E57K	SNP	Leader protein
BD_wave-2.299	1163	A	T	1150	29841	NSP2	I120F	SNP	Non-Structural protein 2
BD_wave-2.299	1840	A	C	1827	29841	NSP2	E345D	SNP	Non-Structural protein 2
BD_wave-2.299	2675	C	A	2662	29841	NSP2	P624T	SNP	Non-Structural protein 2
BD_wave-2.299	3037	C	T	3024	29841	NSP3	F106F	SNP_silent	Predicted phosphoesterase, papain-like proteinase
BD_wave-2.299	3736	C	T	3723	29841	NSP3	D339D	SNP_silent	Predicted phosphoesterase, papain-like proteinase
BD_wave-2.299	3903	C	T	3890	29841	NSP3	P395L	SNP	Predicted phosphoesterase, papain-like proteinase
BD_wave-2.299	6032	G	A	6019	29841	NSP3	A1105T	SNP	Predicted phosphoesterase, papain-like proteinase
BD_wave-2.299	14408	C	T	14395	29841	NSP12b	P314L	SNP	RNA-dependent RNA polymerase, post-ribosomal frameshift
BD_wave-2.299	15391	C	T	15378	29841	NSP12b	R642C	SNP	RNA-dependent RNA polymerase, post-ribosomal frameshift
BD_wave-2.299	16289	C	T	16276	29841	NSP13	A18V	SNP	Helicase
BD_wave-2.299	16658	C	T	16645	29841	NSP13	T141I	SNP	Helicase
BD_wave-2.299	17058	G	A	17045	29841	NSP13	M274I	SNP	Helicase
BD_wave-2.299	17795	C	T	17782	29841	NSP13	A520V	SNP	Helicase
BD_wave-2.299	21974	G	T	21961	29841	S	D138Y	SNP	Spike
BD_wave-2.299	23403	A	G	23390	29841	S	D614G	SNP	Spike
BD_wave-2.299	23604	C	G	23591	29841	S	P681R	SNP	Spike
BD_wave-2.299	24907	T	C	24894	29841	S	I1115I	SNP_silent	Spike
BD_wave-2.299	25721	C	T	25708	29841	ORF3a	A110V	SNP	ORF3a protein
BD_wave-2.299	27948	G	T	27935	29841	ORF8	E19*	SNP_stop	ORF8 protein
BD_wave-2.299	28881	GGG	AAC	28868	29841	N	RG203KR	SNP	Nucleocapsid protein
BD_wave-2.300	173	C	T	173	29854	5'UTR	173	extragenic	NA
BD_wave-2.300	241	C	T	241	29854	5'UTR	241	extragenic	NA
BD_wave-2.300	434	G	A	434	29854	NSP1	E57K	SNP	Leader protein
BD_wave-2.300	1163	A	T	1163	29854	NSP2	I120F	SNP	Non-Structural protein 2
BD_wave-2.300	1840	A	C	1840	29854	NSP2	E345D	SNP	Non-Structural protein 2
BD_wave-2.300	2675	C	A	2675	29854	NSP2	P624T	SNP	Non-Structural protein 2
BD_wave-2.300	3037	C	T	3037	29854	NSP3	F106F	SNP_silent	Predicted phosphoesterase, papain-like proteinase
BD_wave-2.300	3736	C	T	3736	29854	NSP3	D339D	SNP_silent	Predicted phosphoesterase, papain-like proteinase
BD_wave-2.300	3903	C	T	3903	29854	NSP3	P395L	SNP	Predicted phosphoesterase, papain-like proteinase
BD_wave-2.300	6032	G	A	6032	29854	NSP3	A1105T	SNP	Predicted phosphoesterase, papain-like proteinase
BD_wave-2.300	14408	C	T	14408	29854	NSP12b	P314L	SNP	RNA-dependent RNA polymerase, post-ribosomal frameshift
BD_wave-2.300	15391	C	T	15391	29854	NSP12b	R642C	SNP	RNA-dependent RNA polymerase, post-ribosomal frameshift
BD_wave-2.300	16289	C	T	16289	29854	NSP13	A18V	SNP	Helicase
BD_wave-2.300	16658	C	T	16658	29854	NSP13	T141I	SNP	Helicase
BD_wave-2.300	17058	G	A	17058	29854	NSP13	M274I	SNP	Helicase
BD_wave-2.300	17795	C	T	17795	29854	NSP13	A520V	SNP	Helicase
BD_wave-2.300	21974	G	T	21974	29854	S	D138Y	SNP	Spike
BD_wave-2.300	23403	A	G	23403	29854	S	D614G	SNP	Spike
BD_wave-2.300	23604	C	G	23604	29854	S	P681R	SNP	Spike
BD_wave-2.300	24907	T	C	24907	29854	S	I1115I	SNP_silent	Spike
BD_wave-2.300	25721	C	T	25721	29854	ORF3a	A110V	SNP	ORF3a protein
BD_wave-2.300	27948	G	T	27948	29854	ORF8	E19*	SNP_stop	ORF8 protein
BD_wave-2.300	28881	GGG	AAC	28881	29854	N	RG203KR	SNP	Nucleocapsid protein
BD_wave-2.57	173	C	T	167	29848	5'UTR	173	extragenic	NA
BD_wave-2.57	241	C	T	235	29848	5'UTR	241	extragenic	NA
BD_wave-2.57	434	G	A	428	29848	NSP1	E57K	SNP	Leader protein
BD_wave-2.57	1163	A	T	1157	29848	NSP2	I120F	SNP	Non-Structural protein 2
BD_wave-2.57	1840	A	C	1834	29848	NSP2	E345D	SNP	Non-Structural protein 2
BD_wave-2.57	2675	C	A	2669	29848	NSP2	P624T	SNP	Non-Structural protein 2
BD_wave-2.57	3037	C	T	3031	29848	NSP3	F106F	SNP_silent	Predicted phosphoesterase, papain-like proteinase
BD_wave-2.57	3736	C	T	3730	29848	NSP3	D339D	SNP_silent	Predicted phosphoesterase, papain-like proteinase
BD_wave-2.57	3903	C	T	3897	29848	NSP3	P395L	SNP	Predicted phosphoesterase, papain-like proteinase
BD_wave-2.57	6032	G	A	6026	29848	NSP3	A1105T	SNP	Predicted phosphoesterase, papain-like proteinase
BD_wave-2.57	14408	C	T	14402	29848	NSP12b	P314L	SNP	RNA-dependent RNA polymerase, post-ribosomal frameshift
BD_wave-2.57	15391	C	T	15385	29848	NSP12b	R642C	SNP	RNA-dependent RNA polymerase, post-ribosomal frameshift
BD_wave-2.57	16289	C	T	16283	29848	NSP13	A18V	SNP	Helicase
BD_wave-2.57	16658	C	T	16652	29848	NSP13	T141I	SNP	Helicase
BD_wave-2.57	17058	G	A	17052	29848	NSP13	M274I	SNP	Helicase
BD_wave-2.57	17795	C	T	17789	29848	NSP13	A520V	SNP	Helicase
BD_wave-2.57	21974	G	T	21968	29848	S	D138Y	SNP	Spike
BD_wave-2.57	23403	A	G	23397	29848	S	D614G	SNP	Spike
BD_wave-2.57	23604	C	G	23598	29848	S	P681R	SNP	Spike
BD_wave-2.57	24907	T	C	24901	29848	S	I1115I	SNP_silent	Spike
BD_wave-2.57	25721	C	T	25715	29848	ORF3a	A110V	SNP	ORF3a protein
BD_wave-2.57	27948	G	T	27942	29848	ORF8	E19*	SNP_stop	ORF8 protein
BD_wave-2.57	28881	GGG	AAC	28875	29848	N	RG203KR	SNP	Nucleocapsid protein
BD_wave-2.100	174	G	T	120	29773	5'UTR	174	extragenic	NA
BD_wave-2.100	241	C	T	187	29773	5'UTR	241	extragenic	NA
BD_wave-2.100	1059	C	T	1005	29773	NSP2	T85I	SNP	Non-Structural protein 2
BD_wave-2.100	2692	A	T	2638	29773	NSP2	T629T	SNP_silent	Non-Structural protein 2
BD_wave-2.100	3037	C	T	2983	29773	NSP3	F106F	SNP_silent	Predicted phosphoesterase, papain-like proteinase
BD_wave-2.100	7624	T	C	7570	29773	NSP3	V1635V	SNP_silent	Predicted phosphoesterase, papain-like proteinase
BD_wave-2.100	10323	A	G	10269	29773	NSP5	K90R	SNP	3C-like proteinase
BD_wave-2.100	10396	G	T	10342	29773	NSP5	V114V	SNP_silent	3C-like proteinase
BD_wave-2.100	10615	C	T	10561	29773	NSP5	D187D	SNP_silent	3C-like proteinase
BD_wave-2.100	14408	C	T	14354	29773	NSP12b	P314L	SNP	RNA-dependent RNA polymerase, post-ribosomal frameshift
BD_wave-2.100	16687	A	G	16633	29773	NSP13	I151V	SNP	Helicase
BD_wave-2.100	21614	C	T	21560	29773	S	L18F	SNP	Spike
BD_wave-2.100	21801	A	C	21747	29773	S	D80A	SNP	Spike
BD_wave-2.100	22206	A	G	22152	29773	S	D215G	SNP	Spike
BD_wave-2.100	22286	CTTGCTTTA	.	22231	29773	S	L242	deletion	Spike
BD_wave-2.100	22813	G	T	22750	29773	S	K417N	SNP	Spike
BD_wave-2.100	23403	A	G	23340	29773	S	D614G	SNP	Spike
BD_wave-2.100	23664	C	T	23601	29773	S	A701V	SNP	Spike
BD_wave-2.100	25904	C	T	25841	29773	ORF3a	S171L	SNP	ORF3a protein
BD_wave-2.100	26456	C	T	26393	29773	E	P71L	SNP	Envelope
BD_wave-2.100	26882	C	T	26819	29773	M	L120L	SNP_silent	Membrane
BD_wave-2.100	28253	CA	TC	28190	29773	ORF8	I121L	SNP	ORF8 protein
BD_wave-2.100	28887	C	T	28824	29773	N	T205I	SNP	Nucleocapsid protein
BD_wave-2.101	174	G	T	174	29835	5'UTR	174	extragenic	NA
BD_wave-2.101	241	C	T	241	29835	5'UTR	241	extragenic	NA
BD_wave-2.101	1059	C	T	1059	29835	NSP2	T85I	SNP	Non-Structural protein 2
BD_wave-2.101	2692	A	T	2692	29835	NSP2	T629T	SNP_silent	Non-Structural protein 2
BD_wave-2.101	3037	C	T	3037	29835	NSP3	F106F	SNP_silent	Predicted phosphoesterase, papain-like proteinase
BD_wave-2.101	5230	G	T	5230	29835	NSP3	K837N	SNP	Predicted phosphoesterase, papain-like proteinase
BD_wave-2.101	5812	C	T	5812	29835	NSP3	D1031D	SNP_silent	Predicted phosphoesterase, papain-like proteinase
BD_wave-2.101	6402	C	T	6402	29835	NSP3	P1228L	SNP	Predicted phosphoesterase, papain-like proteinase
BD_wave-2.101	7624	T	C	7624	29835	NSP3	V1635V	SNP_silent	Predicted phosphoesterase, papain-like proteinase
BD_wave-2.101	8052	A	G	8052	29835	NSP3	N1778S	SNP	Predicted phosphoesterase, papain-like proteinase
BD_wave-2.101	10323	A	G	10323	29835	NSP5	K90R	SNP	3C-like proteinase
BD_wave-2.101	10396	G	T	10396	29835	NSP5	V114V	SNP_silent	3C-like proteinase
BD_wave-2.101	10615	C	T	10615	29835	NSP5	D187D	SNP_silent	3C-like proteinase
BD_wave-2.101	11288	TCTGGTTTT	.	11287	29835	NSP6	S106	deletion	Transmembrane protein
BD_wave-2.101	14408	C	T	14399	29835	NSP12b	P314L	SNP	RNA-dependent RNA polymerase, post-ribosomal frameshift
BD_wave-2.101	16687	A	G	16678	29835	NSP13	I151V	SNP	Helicase
BD_wave-2.101	21614	C	T	21605	29835	S	L18F	SNP	Spike
BD_wave-2.101	21762	C	T	21753	29835	S	A67V	SNP	Spike
BD_wave-2.101	21801	A	C	21792	29835	S	D80A	SNP	Spike
BD_wave-2.101	22206	A	G	22197	29835	S	D215G	SNP	Spike
BD_wave-2.101	22286	CTTGCTTTA	.	22276	29835	S	L242	deletion	Spike
BD_wave-2.101	22813	G	T	22795	29835	S	K417N	SNP	Spike
BD_wave-2.101	23012	G	A	22994	29835	S	E484K	SNP	Spike
BD_wave-2.101	23063	A	T	23045	29835	S	N501Y	SNP	Spike
BD_wave-2.101	23248	C	T	23230	29835	S	F562F	SNP_silent	Spike
BD_wave-2.101	23403	A	G	23385	29835	S	D614G	SNP	Spike
BD_wave-2.101	23664	C	T	23646	29835	S	A701V	SNP	Spike
BD_wave-2.101	25563	G	T	25545	29835	ORF3a	Q57H	SNP	ORF3a protein
BD_wave-2.101	25904	C	T	25886	29835	ORF3a	S171L	SNP	ORF3a protein
BD_wave-2.101	26456	C	T	26438	29835	E	P71L	SNP	Envelope
BD_wave-2.101	28253	C	T	28235	29835	ORF8	F120F	SNP_silent	ORF8 protein
BD_wave-2.101	28887	C	T	28869	29835	N	T205I	SNP	Nucleocapsid protein
BD_wave-2.101	29683	A	.	29664	29835	3'UTR	29683	extragenic	NA
BD_wave-2.102	174	G	T	174	29836	5'UTR	174	extragenic	NA
BD_wave-2.102	241	C	T	241	29836	5'UTR	241	extragenic	NA
BD_wave-2.102	1059	C	T	1059	29836	NSP2	T85I	SNP	Non-Structural protein 2
BD_wave-2.102	2692	A	T	2692	29836	NSP2	T629T	SNP_silent	Non-Structural protein 2
BD_wave-2.102	3037	C	T	3037	29836	NSP3	F106F	SNP_silent	Predicted phosphoesterase, papain-like proteinase
BD_wave-2.102	5230	G	T	5230	29836	NSP3	K837N	SNP	Predicted phosphoesterase, papain-like proteinase
BD_wave-2.102	5812	C	T	5812	29836	NSP3	D1031D	SNP_silent	Predicted phosphoesterase, papain-like proteinase
BD_wave-2.102	6402	C	T	6402	29836	NSP3	P1228L	SNP	Predicted phosphoesterase, papain-like proteinase
BD_wave-2.102	7624	T	C	7624	29836	NSP3	V1635V	SNP_silent	Predicted phosphoesterase, papain-like proteinase
BD_wave-2.102	8052	A	G	8052	29836	NSP3	N1778S	SNP	Predicted phosphoesterase, papain-like proteinase
BD_wave-2.102	10323	A	G	10323	29836	NSP5	K90R	SNP	3C-like proteinase
BD_wave-2.102	10396	G	T	10396	29836	NSP5	V114V	SNP_silent	3C-like proteinase
BD_wave-2.102	10615	C	T	10615	29836	NSP5	D187D	SNP_silent	3C-like proteinase
BD_wave-2.102	11288	TCTGGTTTT	.	11287	29836	NSP6	S106	deletion	Transmembrane protein
BD_wave-2.102	14408	C	T	14399	29836	NSP12b	P314L	SNP	RNA-dependent RNA polymerase, post-ribosomal frameshift
BD_wave-2.102	16687	A	G	16678	29836	NSP13	I151V	SNP	Helicase
BD_wave-2.102	17249	C	T	17240	29836	NSP13	A338V	SNP	Helicase
BD_wave-2.102	17894	C	T	17885	29836	NSP13	A553V	SNP	Helicase
BD_wave-2.102	21123	G	T	21114	29836	NSP16	G155G	SNP_silent	2'-O-ribose methyltransferase
BD_wave-2.102	21614	C	T	21605	29836	S	L18F	SNP	Spike
BD_wave-2.102	21762	C	T	21753	29836	S	A67V	SNP	Spike
BD_wave-2.102	21801	A	C	21792	29836	S	D80A	SNP	Spike
BD_wave-2.102	22206	A	G	22197	29836	S	D215G	SNP	Spike
BD_wave-2.102	22286	CTTGCTTTA	.	22276	29836	S	L242	deletion	Spike
BD_wave-2.102	22813	G	T	22795	29836	S	K417N	SNP	Spike
BD_wave-2.102	23012	G	A	22994	29836	S	E484K	SNP	Spike
BD_wave-2.102	23063	A	T	23045	29836	S	N501Y	SNP	Spike
BD_wave-2.102	23403	A	G	23385	29836	S	D614G	SNP	Spike
BD_wave-2.102	23664	C	T	23646	29836	S	A701V	SNP	Spike
BD_wave-2.102	25563	G	T	25545	29836	ORF3a	Q57H	SNP	ORF3a protein
BD_wave-2.102	25886	C	T	25868	29836	ORF3a	S165F	SNP	ORF3a protein
BD_wave-2.102	25904	C	T	25886	29836	ORF3a	S171L	SNP	ORF3a protein
BD_wave-2.102	26456	C	T	26438	29836	E	P71L	SNP	Envelope
BD_wave-2.102	28253	C	T	28235	29836	ORF8	F120F	SNP_silent	ORF8 protein
BD_wave-2.102	28295	A	G	28277	29836	N	N8D	SNP	Nucleocapsid protein
BD_wave-2.102	28887	C	T	28869	29836	N	T205I	SNP	Nucleocapsid protein
BD_wave-2.104	174	G	T	174	29827	5'UTR	174	extragenic	NA
BD_wave-2.104	241	C	T	241	29827	5'UTR	241	extragenic	NA
BD_wave-2.104	1059	C	T	1059	29827	NSP2	T85I	SNP	Non-Structural protein 2
BD_wave-2.104	2692	A	T	2692	29827	NSP2	T629T	SNP_silent	Non-Structural protein 2
BD_wave-2.104	3037	C	T	3037	29827	NSP3	F106F	SNP_silent	Predicted phosphoesterase, papain-like proteinase
BD_wave-2.104	4393	A	C	4393	29827	NSP3	R558R	SNP_silent	Predicted phosphoesterase, papain-like proteinase
BD_wave-2.104	5230	G	T	5230	29827	NSP3	K837N	SNP	Predicted phosphoesterase, papain-like proteinase
BD_wave-2.104	6402	C	T	6402	29827	NSP3	P1228L	SNP	Predicted phosphoesterase, papain-like proteinase
BD_wave-2.104	7624	T	C	7624	29827	NSP3	V1635V	SNP_silent	Predicted phosphoesterase, papain-like proteinase
BD_wave-2.104	8052	A	G	8052	29827	NSP3	N1778S	SNP	Predicted phosphoesterase, papain-like proteinase
BD_wave-2.104	10323	A	G	10323	29827	NSP5	K90R	SNP	3C-like proteinase
BD_wave-2.104	10396	G	T	10396	29827	NSP5	V114V	SNP_silent	3C-like proteinase
BD_wave-2.104	10615	C	T	10615	29827	NSP5	D187D	SNP_silent	3C-like proteinase
BD_wave-2.104	11288	TCTGGTTTT	.	11287	29827	NSP6	S106	deletion	Transmembrane protein
BD_wave-2.104	14408	C	T	14399	29827	NSP12b	P314L	SNP	RNA-dependent RNA polymerase, post-ribosomal frameshift
BD_wave-2.104	16687	A	G	16678	29827	NSP13	I151V	SNP	Helicase
BD_wave-2.104	21614	C	T	21605	29827	S	L18F	SNP	Spike
BD_wave-2.104	21801	A	C	21792	29827	S	D80A	SNP	Spike
BD_wave-2.104	22206	A	G	22197	29827	S	D215G	SNP	Spike
BD_wave-2.104	22287	TTGCTTTACATAGAAGTT	.	22277	29827	S	L242	deletion	Spike
BD_wave-2.104	22813	G	T	22786	29827	S	K417N	SNP	Spike
BD_wave-2.104	23012	G	A	22985	29827	S	E484K	SNP	Spike
BD_wave-2.104	23063	A	T	23036	29827	S	N501Y	SNP	Spike
BD_wave-2.104	23403	A	G	23376	29827	S	D614G	SNP	Spike
BD_wave-2.104	23410	C	T	23383	29827	S	N616N	SNP_silent	Spike
BD_wave-2.104	23664	C	T	23637	29827	S	A701V	SNP	Spike
BD_wave-2.104	25563	G	T	25536	29827	ORF3a	Q57H	SNP	ORF3a protein
BD_wave-2.104	25603	C	T	25576	29827	ORF3a	Q70Q	SNP_silent	ORF3a protein
BD_wave-2.104	25621	G	T	25594	29827	ORF3a	V77F	SNP	ORF3a protein
BD_wave-2.104	25904	C	T	25877	29827	ORF3a	S171L	SNP	ORF3a protein
BD_wave-2.104	26456	C	T	26429	29827	E	P71L	SNP	Envelope
BD_wave-2.104	28253	C	T	28226	29827	ORF8	F120F	SNP_silent	ORF8 protein
BD_wave-2.104	28887	C	T	28860	29827	N	T205I	SNP	Nucleocapsid protein
BD_wave-2.105	174	G	T	174	29827	5'UTR	174	extragenic	NA
BD_wave-2.105	241	C	T	241	29827	5'UTR	241	extragenic	NA
BD_wave-2.105	1059	C	T	1059	29827	NSP2	T85I	SNP	Non-Structural protein 2
BD_wave-2.105	2692	A	T	2692	29827	NSP2	T629T	SNP_silent	Non-Structural protein 2
BD_wave-2.105	3037	C	T	3037	29827	NSP3	F106F	SNP_silent	Predicted phosphoesterase, papain-like proteinase
BD_wave-2.105	5230	G	T	5230	29827	NSP3	K837N	SNP	Predicted phosphoesterase, papain-like proteinase
BD_wave-2.105	5812	C	T	5812	29827	NSP3	D1031D	SNP_silent	Predicted phosphoesterase, papain-like proteinase
BD_wave-2.105	6402	C	T	6402	29827	NSP3	P1228L	SNP	Predicted phosphoesterase, papain-like proteinase
BD_wave-2.105	7624	T	C	7624	29827	NSP3	V1635V	SNP_silent	Predicted phosphoesterase, papain-like proteinase
BD_wave-2.105	8052	A	G	8052	29827	NSP3	N1778S	SNP	Predicted phosphoesterase, papain-like proteinase
BD_wave-2.105	10323	A	G	10323	29827	NSP5	K90R	SNP	3C-like proteinase
BD_wave-2.105	10396	G	T	10396	29827	NSP5	V114V	SNP_silent	3C-like proteinase
BD_wave-2.105	10615	C	T	10615	29827	NSP5	D187D	SNP_silent	3C-like proteinase
BD_wave-2.105	11288	TCTGGTTTT	.	11287	29827	NSP6	S106	deletion	Transmembrane protein
BD_wave-2.105	14408	C	T	14399	29827	NSP12b	P314L	SNP	RNA-dependent RNA polymerase, post-ribosomal frameshift
BD_wave-2.105	16687	A	G	16678	29827	NSP13	I151V	SNP	Helicase
BD_wave-2.105	21614	C	T	21605	29827	S	L18F	SNP	Spike
BD_wave-2.105	21762	C	T	21753	29827	S	A67V	SNP	Spike
BD_wave-2.105	21801	A	C	21792	29827	S	D80A	SNP	Spike
BD_wave-2.105	22206	A	G	22197	29827	S	D215G	SNP	Spike
BD_wave-2.105	22287	TTGCTTTACATAGAAGTT	.	22277	29827	S	L242	deletion	Spike
BD_wave-2.105	22813	G	T	22786	29827	S	K417N	SNP	Spike
BD_wave-2.105	23012	G	A	22985	29827	S	E484K	SNP	Spike
BD_wave-2.105	23063	A	T	23036	29827	S	N501Y	SNP	Spike
BD_wave-2.105	23403	A	G	23376	29827	S	D614G	SNP	Spike
BD_wave-2.105	23664	C	T	23637	29827	S	A701V	SNP	Spike
BD_wave-2.105	25563	G	T	25536	29827	ORF3a	Q57H	SNP	ORF3a protein
BD_wave-2.105	25904	C	T	25877	29827	ORF3a	S171L	SNP	ORF3a protein
BD_wave-2.105	26456	C	T	26429	29827	E	P71L	SNP	Envelope
BD_wave-2.105	28253	CA	TC	28226	29827	ORF8	I121L	SNP	ORF8 protein
BD_wave-2.105	28887	C	T	28860	29827	N	T205I	SNP	Nucleocapsid protein
BD_wave-2.106	174	G	T	174	29827	5'UTR	174	extragenic	NA
BD_wave-2.106	241	C	T	241	29827	5'UTR	241	extragenic	NA
BD_wave-2.106	1059	C	T	1059	29827	NSP2	T85I	SNP	Non-Structural protein 2
BD_wave-2.106	2692	A	T	2692	29827	NSP2	T629T	SNP_silent	Non-Structural protein 2
BD_wave-2.106	3037	C	T	3037	29827	NSP3	F106F	SNP_silent	Predicted phosphoesterase, papain-like proteinase
BD_wave-2.106	5230	G	T	5230	29827	NSP3	K837N	SNP	Predicted phosphoesterase, papain-like proteinase
BD_wave-2.106	6402	C	T	6402	29827	NSP3	P1228L	SNP	Predicted phosphoesterase, papain-like proteinase
BD_wave-2.106	6720	C	T	6720	29827	NSP3	T1334I	SNP	Predicted phosphoesterase, papain-like proteinase
BD_wave-2.106	7624	T	C	7624	29827	NSP3	V1635V	SNP_silent	Predicted phosphoesterase, papain-like proteinase
BD_wave-2.106	8052	A	G	8052	29827	NSP3	N1778S	SNP	Predicted phosphoesterase, papain-like proteinase
BD_wave-2.106	10323	A	G	10323	29827	NSP5	K90R	SNP	3C-like proteinase
BD_wave-2.106	10396	G	T	10396	29827	NSP5	V114V	SNP_silent	3C-like proteinase
BD_wave-2.106	10615	C	T	10615	29827	NSP5	D187D	SNP_silent	3C-like proteinase
BD_wave-2.106	11288	TCTGGTTTTAAGCTAAAA	.	11287	29827	NSP6	S106	deletion	Transmembrane protein
BD_wave-2.106	14408	C	T	14390	29827	NSP12b	P314L	SNP	RNA-dependent RNA polymerase, post-ribosomal frameshift
BD_wave-2.106	16687	A	G	16669	29827	NSP13	I151V	SNP	Helicase
BD_wave-2.106	21614	C	T	21596	29827	S	L18F	SNP	Spike
BD_wave-2.106	21801	A	C	21783	29827	S	D80A	SNP	Spike
BD_wave-2.106	22206	A	G	22188	29827	S	D215G	SNP	Spike
BD_wave-2.106	22286	CTTGCTTTA	.	22267	29827	S	L242	deletion	Spike
BD_wave-2.106	22813	G	T	22786	29827	S	K417N	SNP	Spike
BD_wave-2.106	23012	G	A	22985	29827	S	E484K	SNP	Spike
BD_wave-2.106	23063	A	T	23036	29827	S	N501Y	SNP	Spike
BD_wave-2.106	23403	A	G	23376	29827	S	D614G	SNP	Spike
BD_wave-2.106	23664	C	T	23637	29827	S	A701V	SNP	Spike
BD_wave-2.106	25563	G	T	25536	29827	ORF3a	Q57H	SNP	ORF3a protein
BD_wave-2.106	25904	C	T	25877	29827	ORF3a	S171L	SNP	ORF3a protein
BD_wave-2.106	26456	C	T	26429	29827	E	P71L	SNP	Envelope
BD_wave-2.106	28253	C	T	28226	29827	ORF8	F120F	SNP_silent	ORF8 protein
BD_wave-2.106	28887	C	T	28860	29827	N	T205I	SNP	Nucleocapsid protein
BD_wave-2.107	174	G	T	161	29814	5'UTR	174	extragenic	NA
BD_wave-2.107	241	C	T	228	29814	5'UTR	241	extragenic	NA
BD_wave-2.107	1059	C	T	1046	29814	NSP2	T85I	SNP	Non-Structural protein 2
BD_wave-2.107	2692	A	T	2679	29814	NSP2	T629T	SNP_silent	Non-Structural protein 2
BD_wave-2.107	3037	C	T	3024	29814	NSP3	F106F	SNP_silent	Predicted phosphoesterase, papain-like proteinase
BD_wave-2.107	5230	G	T	5217	29814	NSP3	K837N	SNP	Predicted phosphoesterase, papain-like proteinase
BD_wave-2.107	5812	C	T	5799	29814	NSP3	D1031D	SNP_silent	Predicted phosphoesterase, papain-like proteinase
BD_wave-2.107	6402	C	T	6389	29814	NSP3	P1228L	SNP	Predicted phosphoesterase, papain-like proteinase
BD_wave-2.107	7624	T	C	7611	29814	NSP3	V1635V	SNP_silent	Predicted phosphoesterase, papain-like proteinase
BD_wave-2.107	8052	A	G	8039	29814	NSP3	N1778S	SNP	Predicted phosphoesterase, papain-like proteinase
BD_wave-2.107	10323	A	G	10310	29814	NSP5	K90R	SNP	3C-like proteinase
BD_wave-2.107	10396	G	T	10383	29814	NSP5	V114V	SNP_silent	3C-like proteinase
BD_wave-2.107	10615	C	T	10602	29814	NSP5	D187D	SNP_silent	3C-like proteinase
BD_wave-2.107	11288	TCTGGTTTT	.	11274	29814	NSP6	S106	deletion	Transmembrane protein
BD_wave-2.107	14408	C	T	14386	29814	NSP12b	P314L	SNP	RNA-dependent RNA polymerase, post-ribosomal frameshift
BD_wave-2.107	16687	A	G	16665	29814	NSP13	I151V	SNP	Helicase
BD_wave-2.107	21614	C	T	21592	29814	S	L18F	SNP	Spike
BD_wave-2.107	21762	C	T	21740	29814	S	A67V	SNP	Spike
BD_wave-2.107	21801	A	C	21779	29814	S	D80A	SNP	Spike
BD_wave-2.107	22206	A	G	22184	29814	S	D215G	SNP	Spike
BD_wave-2.107	22287	TTGCTTTACATAGAAGTT	.	22264	29814	S	L242	deletion	Spike
BD_wave-2.107	22813	G	T	22773	29814	S	K417N	SNP	Spike
BD_wave-2.107	23012	G	A	22972	29814	S	E484K	SNP	Spike
BD_wave-2.107	23063	A	T	23023	29814	S	N501Y	SNP	Spike
BD_wave-2.107	23403	A	G	23363	29814	S	D614G	SNP	Spike
BD_wave-2.107	23664	C	T	23624	29814	S	A701V	SNP	Spike
BD_wave-2.107	25563	G	T	25523	29814	ORF3a	Q57H	SNP	ORF3a protein
BD_wave-2.107	25904	C	T	25864	29814	ORF3a	S171L	SNP	ORF3a protein
BD_wave-2.107	26456	C	T	26416	29814	E	P71L	SNP	Envelope
BD_wave-2.107	28253	C	T	28213	29814	ORF8	F120F	SNP_silent	ORF8 protein
BD_wave-2.107	28887	C	T	28847	29814	N	T205I	SNP	Nucleocapsid protein
BD_wave-2.108	174	G	T	161	29823	5'UTR	174	extragenic	NA
BD_wave-2.108	241	C	T	228	29823	5'UTR	241	extragenic	NA
BD_wave-2.108	1059	C	T	1046	29823	NSP2	T85I	SNP	Non-Structural protein 2
BD_wave-2.108	2692	A	T	2679	29823	NSP2	T629T	SNP_silent	Non-Structural protein 2
BD_wave-2.108	3037	C	T	3024	29823	NSP3	F106F	SNP_silent	Predicted phosphoesterase, papain-like proteinase
BD_wave-2.108	5230	G	T	5217	29823	NSP3	K837N	SNP	Predicted phosphoesterase, papain-like proteinase
BD_wave-2.108	6402	C	T	6389	29823	NSP3	P1228L	SNP	Predicted phosphoesterase, papain-like proteinase
BD_wave-2.108	7624	T	C	7611	29823	NSP3	V1635V	SNP_silent	Predicted phosphoesterase, papain-like proteinase
BD_wave-2.108	8052	A	G	8039	29823	NSP3	N1778S	SNP	Predicted phosphoesterase, papain-like proteinase
BD_wave-2.108	10323	A	G	10310	29823	NSP5	K90R	SNP	3C-like proteinase
BD_wave-2.108	10396	G	T	10383	29823	NSP5	V114V	SNP_silent	3C-like proteinase
BD_wave-2.108	11042	G	T	11029	29823	NSP6	V24F	SNP	Transmembrane protein
BD_wave-2.108	11288	TCTGGTTTT	.	11274	29823	NSP6	S106	deletion	Transmembrane protein
BD_wave-2.108	14408	C	T	14386	29823	NSP12b	P314L	SNP	RNA-dependent RNA polymerase, post-ribosomal frameshift
BD_wave-2.108	16687	A	G	16665	29823	NSP13	I151V	SNP	Helicase
BD_wave-2.108	20718	G	T	20696	29823	NSP16	M20I	SNP	2'-O-ribose methyltransferase
BD_wave-2.108	21614	C	T	21592	29823	S	L18F	SNP	Spike
BD_wave-2.108	21801	A	C	21779	29823	S	D80A	SNP	Spike
BD_wave-2.108	22206	A	G	22184	29823	S	D215G	SNP	Spike
BD_wave-2.108	22286	CTTGCTTTA	.	22263	29823	S	L242	deletion	Spike
BD_wave-2.108	22813	G	T	22782	29823	S	K417N	SNP	Spike
BD_wave-2.108	23012	G	A	22981	29823	S	E484K	SNP	Spike
BD_wave-2.108	23063	A	T	23032	29823	S	N501Y	SNP	Spike
BD_wave-2.108	23403	A	G	23372	29823	S	D614G	SNP	Spike
BD_wave-2.108	23664	C	T	23633	29823	S	A701V	SNP	Spike
BD_wave-2.108	25413	C	T	25382	29823	ORF3a	I7I	SNP_silent	ORF3a protein
BD_wave-2.108	25563	G	T	25532	29823	ORF3a	Q57H	SNP	ORF3a protein
BD_wave-2.108	25904	C	T	25873	29823	ORF3a	S171L	SNP	ORF3a protein
BD_wave-2.108	26020	G	T	25989	29823	ORF3a	D210Y	SNP	ORF3a protein
BD_wave-2.108	26217	G	T	26186	29823	ORF3a	L275F	SNP	ORF3a protein
BD_wave-2.108	26456	C	T	26425	29823	E	P71L	SNP	Envelope
BD_wave-2.108	28253	C	T	28222	29823	ORF8	F120F	SNP_silent	ORF8 protein
BD_wave-2.108	28887	C	T	28856	29823	N	T205I	SNP	Nucleocapsid protein
BD_wave-2.108	29095	C	T	29064	29823	N	F274F	SNP_silent	Nucleocapsid protein
BD_wave-2.108	29828	G	T	29797	29823	3'UTR	29828	extragenic	NA
BD_wave-2.109	174	G	T	159	29820	5'UTR	174	extragenic	NA
BD_wave-2.109	241	C	T	226	29820	5'UTR	241	extragenic	NA
BD_wave-2.109	1059	C	T	1044	29820	NSP2	T85I	SNP	Non-Structural protein 2
BD_wave-2.109	2692	A	T	2677	29820	NSP2	T629T	SNP_silent	Non-Structural protein 2
BD_wave-2.109	3037	C	T	3022	29820	NSP3	F106F	SNP_silent	Predicted phosphoesterase, papain-like proteinase
BD_wave-2.109	5230	G	T	5215	29820	NSP3	K837N	SNP	Predicted phosphoesterase, papain-like proteinase
BD_wave-2.109	8344	C	T	8329	29820	NSP3	D1875D	SNP_silent	Predicted phosphoesterase, papain-like proteinase
BD_wave-2.109	10323	A	G	10308	29820	NSP5	K90R	SNP	3C-like proteinase
BD_wave-2.109	10543	C	T	10528	29820	NSP5	H163H	SNP_silent	3C-like proteinase
BD_wave-2.109	11288	TCTGGTTTT	.	11272	29820	NSP6	S106	deletion	Transmembrane protein
BD_wave-2.109	13605	C	T	13581	29820	NSP12b	R46R	SNP_silent	RNA-dependent RNA polymerase, post-ribosomal frameshift
BD_wave-2.109	14408	C	T	14384	29820	NSP12b	P314L	SNP	RNA-dependent RNA polymerase, post-ribosomal frameshift
BD_wave-2.109	21468	G	T	21444	29820	NSP16	M270I	SNP	2'-O-ribose methyltransferase
BD_wave-2.109	21636	C	T	21612	29820	S	P25L	SNP	Spike
BD_wave-2.109	21801	A	C	21777	29820	S	D80A	SNP	Spike
BD_wave-2.109	22206	A	G	22182	29820	S	D215G	SNP	Spike
BD_wave-2.109	22286	CTTGCTTTA	.	22261	29820	S	L242	deletion	Spike
BD_wave-2.109	22813	G	T	22780	29820	S	K417N	SNP	Spike
BD_wave-2.109	23012	G	A	22979	29820	S	E484K	SNP	Spike
BD_wave-2.109	23063	A	T	23030	29820	S	N501Y	SNP	Spike
BD_wave-2.109	23403	A	G	23370	29820	S	D614G	SNP	Spike
BD_wave-2.109	23664	C	T	23631	29820	S	A701V	SNP	Spike
BD_wave-2.109	25557	T	C	25524	29820	ORF3a	V55V	SNP_silent	ORF3a protein
BD_wave-2.109	25563	G	T	25530	29820	ORF3a	Q57H	SNP	ORF3a protein
BD_wave-2.109	25904	C	T	25871	29820	ORF3a	S171L	SNP	ORF3a protein
BD_wave-2.109	26456	C	T	26423	29820	E	P71L	SNP	Envelope
BD_wave-2.109	27762	G	T	27729	29820	ORF7b	E3*	SNP_stop	ORF7b protein
BD_wave-2.109	28253	C	T	28220	29820	ORF8	F120F	SNP_silent	ORF8 protein
BD_wave-2.109	28334	T	C	28301	29820	N	S21P	SNP	Nucleocapsid protein
BD_wave-2.109	28887	C	T	28854	29820	N	T205I	SNP	Nucleocapsid protein
BD_wave-2.110	174	G	T	161	29823	5'UTR	174	extragenic	NA
BD_wave-2.110	241	C	T	228	29823	5'UTR	241	extragenic	NA
BD_wave-2.110	1059	C	T	1046	29823	NSP2	T85I	SNP	Non-Structural protein 2
BD_wave-2.110	2692	A	T	2679	29823	NSP2	T629T	SNP_silent	Non-Structural protein 2
BD_wave-2.110	3037	C	T	3024	29823	NSP3	F106F	SNP_silent	Predicted phosphoesterase, papain-like proteinase
BD_wave-2.110	5230	G	T	5217	29823	NSP3	K837N	SNP	Predicted phosphoesterase, papain-like proteinase
BD_wave-2.110	6402	C	T	6389	29823	NSP3	P1228L	SNP	Predicted phosphoesterase, papain-like proteinase
BD_wave-2.110	6720	C	T	6707	29823	NSP3	T1334I	SNP	Predicted phosphoesterase, papain-like proteinase
BD_wave-2.110	7624	T	C	7611	29823	NSP3	V1635V	SNP_silent	Predicted phosphoesterase, papain-like proteinase
BD_wave-2.110	8052	A	G	8039	29823	NSP3	N1778S	SNP	Predicted phosphoesterase, papain-like proteinase
BD_wave-2.110	10323	A	G	10310	29823	NSP5	K90R	SNP	3C-like proteinase
BD_wave-2.110	10396	G	T	10383	29823	NSP5	V114V	SNP_silent	3C-like proteinase
BD_wave-2.110	10615	C	T	10602	29823	NSP5	D187D	SNP_silent	3C-like proteinase
BD_wave-2.110	11288	TCTGGTTTT	.	11274	29823	NSP6	S106	deletion	Transmembrane protein
BD_wave-2.110	14408	C	T	14386	29823	NSP12b	P314L	SNP	RNA-dependent RNA polymerase, post-ribosomal frameshift
BD_wave-2.110	16687	A	G	16665	29823	NSP13	I151V	SNP	Helicase
BD_wave-2.110	21614	C	T	21592	29823	S	L18F	SNP	Spike
BD_wave-2.110	21762	C	T	21740	29823	S	A67V	SNP	Spike
BD_wave-2.110	21801	A	C	21779	29823	S	D80A	SNP	Spike
BD_wave-2.110	22206	A	G	22184	29823	S	D215G	SNP	Spike
BD_wave-2.110	22286	CTTGCTTTA	.	22263	29823	S	L242	deletion	Spike
BD_wave-2.110	22813	G	T	22782	29823	S	K417N	SNP	Spike
BD_wave-2.110	23012	G	A	22981	29823	S	E484K	SNP	Spike
BD_wave-2.110	23063	A	T	23032	29823	S	N501Y	SNP	Spike
BD_wave-2.110	23403	A	G	23372	29823	S	D614G	SNP	Spike
BD_wave-2.110	23664	C	T	23633	29823	S	A701V	SNP	Spike
BD_wave-2.110	24307	T	C	24276	29823	S	V915V	SNP_silent	Spike
BD_wave-2.110	25563	G	T	25532	29823	ORF3a	Q57H	SNP	ORF3a protein
BD_wave-2.110	25904	C	T	25873	29823	ORF3a	S171L	SNP	ORF3a protein
BD_wave-2.110	26456	C	T	26425	29823	E	P71L	SNP	Envelope
BD_wave-2.110	28253	C	T	28222	29823	ORF8	F120F	SNP_silent	ORF8 protein
BD_wave-2.110	28887	C	T	28856	29823	N	T205I	SNP	Nucleocapsid protein
BD_wave-2.112	174	G	T	154	29816	5'UTR	174	extragenic	NA
BD_wave-2.112	241	C	T	221	29816	5'UTR	241	extragenic	NA
BD_wave-2.112	1059	C	T	1039	29816	NSP2	T85I	SNP	Non-Structural protein 2
BD_wave-2.112	2692	A	T	2672	29816	NSP2	T629T	SNP_silent	Non-Structural protein 2
BD_wave-2.112	3037	C	T	3017	29816	NSP3	F106F	SNP_silent	Predicted phosphoesterase, papain-like proteinase
BD_wave-2.112	3081	A	G	3061	29816	NSP3	E121G	SNP	Predicted phosphoesterase, papain-like proteinase
BD_wave-2.112	5230	G	T	5210	29816	NSP3	K837N	SNP	Predicted phosphoesterase, papain-like proteinase
BD_wave-2.112	7624	T	C	7604	29816	NSP3	V1635V	SNP_silent	Predicted phosphoesterase, papain-like proteinase
BD_wave-2.112	10323	A	G	10303	29816	NSP5	K90R	SNP	3C-like proteinase
BD_wave-2.112	10396	G	T	10376	29816	NSP5	V114V	SNP_silent	3C-like proteinase
BD_wave-2.112	10615	C	T	10595	29816	NSP5	D187D	SNP_silent	3C-like proteinase
BD_wave-2.112	11288	TCTGGTTTT	.	11267	29816	NSP6	S106	deletion	Transmembrane protein
BD_wave-2.112	14408	C	T	14379	29816	NSP12b	P314L	SNP	RNA-dependent RNA polymerase, post-ribosomal frameshift
BD_wave-2.112	16687	A	G	16658	29816	NSP13	I151V	SNP	Helicase
BD_wave-2.112	21801	A	C	21772	29816	S	D80A	SNP	Spike
BD_wave-2.112	22206	A	G	22177	29816	S	D215G	SNP	Spike
BD_wave-2.112	22286	CTTGCTTTA	.	22256	29816	S	L242	deletion	Spike
BD_wave-2.112	22813	G	T	22775	29816	S	K417N	SNP	Spike
BD_wave-2.112	23012	G	A	22974	29816	S	E484K	SNP	Spike
BD_wave-2.112	23063	A	T	23025	29816	S	N501Y	SNP	Spike
BD_wave-2.112	23403	A	G	23365	29816	S	D614G	SNP	Spike
BD_wave-2.112	23664	C	T	23626	29816	S	A701V	SNP	Spike
BD_wave-2.112	25563	G	T	25525	29816	ORF3a	Q57H	SNP	ORF3a protein
BD_wave-2.112	25904	C	T	25866	29816	ORF3a	S171L	SNP	ORF3a protein
BD_wave-2.112	26456	C	T	26418	29816	E	P71L	SNP	Envelope
BD_wave-2.112	28253	C	T	28215	29816	ORF8	F120F	SNP_silent	ORF8 protein
BD_wave-2.112	28887	C	T	28849	29816	N	T205I	SNP	Nucleocapsid protein
BD_wave-2.113	174	G	T	174	29827	5'UTR	174	extragenic	NA
BD_wave-2.113	241	C	T	241	29827	5'UTR	241	extragenic	NA
BD_wave-2.113	1059	C	T	1059	29827	NSP2	T85I	SNP	Non-Structural protein 2
BD_wave-2.113	2692	A	T	2692	29827	NSP2	T629T	SNP_silent	Non-Structural protein 2
BD_wave-2.113	3037	C	T	3037	29827	NSP3	F106F	SNP_silent	Predicted phosphoesterase, papain-like proteinase
BD_wave-2.113	5230	G	T	5230	29827	NSP3	K837N	SNP	Predicted phosphoesterase, papain-like proteinase
BD_wave-2.113	6402	C	T	6402	29827	NSP3	P1228L	SNP	Predicted phosphoesterase, papain-like proteinase
BD_wave-2.113	7624	T	C	7624	29827	NSP3	V1635V	SNP_silent	Predicted phosphoesterase, papain-like proteinase
BD_wave-2.113	8052	A	G	8052	29827	NSP3	N1778S	SNP	Predicted phosphoesterase, papain-like proteinase
BD_wave-2.113	10279	C	T	10279	29827	NSP5	L75L	SNP_silent	3C-like proteinase
BD_wave-2.113	10323	A	G	10323	29827	NSP5	K90R	SNP	3C-like proteinase
BD_wave-2.113	10396	G	T	10396	29827	NSP5	V114V	SNP_silent	3C-like proteinase
BD_wave-2.113	10615	C	T	10615	29827	NSP5	D187D	SNP_silent	3C-like proteinase
BD_wave-2.113	11288	TCTGGTTTT	.	11287	29827	NSP6	S106	deletion	Transmembrane protein
BD_wave-2.113	11518	C	T	11509	29827	NSP6	V182V	SNP_silent	Transmembrane protein
BD_wave-2.113	14408	C	T	14399	29827	NSP12b	P314L	SNP	RNA-dependent RNA polymerase, post-ribosomal frameshift
BD_wave-2.113	16687	A	G	16678	29827	NSP13	I151V	SNP	Helicase
BD_wave-2.113	21614	C	T	21605	29827	S	L18F	SNP	Spike
BD_wave-2.113	21801	A	C	21792	29827	S	D80A	SNP	Spike
BD_wave-2.113	22206	A	G	22197	29827	S	D215G	SNP	Spike
BD_wave-2.113	22280	ACTTTACTT	.	22270	29827	S	T240	deletion	Spike
BD_wave-2.113	22290	CTTTACATA	.	22271	29827	S	A243	deletion	Spike
BD_wave-2.113	22813	G	T	22786	29827	S	K417N	SNP	Spike
BD_wave-2.113	23012	G	A	22985	29827	S	E484K	SNP	Spike
BD_wave-2.113	23063	A	T	23036	29827	S	N501Y	SNP	Spike
BD_wave-2.113	23403	A	G	23376	29827	S	D614G	SNP	Spike
BD_wave-2.113	23664	C	T	23637	29827	S	A701V	SNP	Spike
BD_wave-2.113	24257	G	T	24230	29827	S	A899S	SNP	Spike
BD_wave-2.113	25563	G	T	25536	29827	ORF3a	Q57H	SNP	ORF3a protein
BD_wave-2.113	25603	C	T	25576	29827	ORF3a	Q70Q	SNP_silent	ORF3a protein
BD_wave-2.113	25904	C	T	25877	29827	ORF3a	S171L	SNP	ORF3a protein
BD_wave-2.113	26456	C	T	26429	29827	E	P71L	SNP	Envelope
BD_wave-2.113	28253	C	T	28226	29827	ORF8	F120F	SNP_silent	ORF8 protein
BD_wave-2.113	28887	C	T	28860	29827	N	T205I	SNP	Nucleocapsid protein
BD_wave-2.114	174	G	T	152	29812	5'UTR	174	extragenic	NA
BD_wave-2.114	241	C	T	219	29812	5'UTR	241	extragenic	NA
BD_wave-2.114	2692	A	T	2670	29812	NSP2	T629T	SNP_silent	Non-Structural protein 2
BD_wave-2.114	3037	C	T	3015	29812	NSP3	F106F	SNP_silent	Predicted phosphoesterase, papain-like proteinase
BD_wave-2.114	4510	G	.	4487	29812	NSP3	V597	deletion_frameshift	Predicted phosphoesterase, papain-like proteinase
BD_wave-2.114	10323	A	G	10300	29812	NSP5	K90R	SNP	3C-like proteinase
BD_wave-2.114	10396	G	T	10373	29812	NSP5	V114V	SNP_silent	3C-like proteinase
BD_wave-2.114	11288	TCTGGTTTT	.	11264	29812	NSP6	S106	deletion	Transmembrane protein
BD_wave-2.114	14408	C	T	14376	29812	NSP12b	P314L	SNP	RNA-dependent RNA polymerase, post-ribosomal frameshift
BD_wave-2.114	16687	A	G	16655	29812	NSP13	I151V	SNP	Helicase
BD_wave-2.114	21614	C	T	21582	29812	S	L18F	SNP	Spike
BD_wave-2.114	21801	A	C	21769	29812	S	D80A	SNP	Spike
BD_wave-2.114	22206	A	G	22174	29812	S	D215G	SNP	Spike
BD_wave-2.114	22891	T	C	22859	29812	S	S443S	SNP_silent	Spike
BD_wave-2.114	23063	A	T	23031	29812	S	N501Y	SNP	Spike
BD_wave-2.114	23403	A	G	23371	29812	S	D614G	SNP	Spike
BD_wave-2.114	23664	C	T	23632	29812	S	A701V	SNP	Spike
BD_wave-2.114	25563	G	T	25531	29812	ORF3a	Q57H	SNP	ORF3a protein
BD_wave-2.114	25603	C	T	25571	29812	ORF3a	Q70Q	SNP_silent	ORF3a protein
BD_wave-2.114	25758	A	C	25726	29812	ORF3a	R122S	SNP	ORF3a protein
BD_wave-2.114	26456	C	T	26424	29812	E	P71L	SNP	Envelope
BD_wave-2.114	28253	C	T	28221	29812	ORF8	F120F	SNP_silent	ORF8 protein
BD_wave-2.114	28638	.	C	28607	29812	N	P122	insertion_frameshift	Nucleocapsid protein
BD_wave-2.115	174	G	T	174	29827	5'UTR	174	extragenic	NA
BD_wave-2.115	241	C	T	241	29827	5'UTR	241	extragenic	NA
BD_wave-2.115	1059	C	T	1059	29827	NSP2	T85I	SNP	Non-Structural protein 2
BD_wave-2.115	2692	A	T	2692	29827	NSP2	T629T	SNP_silent	Non-Structural protein 2
BD_wave-2.115	3037	C	T	3037	29827	NSP3	F106F	SNP_silent	Predicted phosphoesterase, papain-like proteinase
BD_wave-2.115	5230	G	T	5230	29827	NSP3	K837N	SNP	Predicted phosphoesterase, papain-like proteinase
BD_wave-2.115	6402	C	T	6402	29827	NSP3	P1228L	SNP	Predicted phosphoesterase, papain-like proteinase
BD_wave-2.115	6720	C	T	6720	29827	NSP3	T1334I	SNP	Predicted phosphoesterase, papain-like proteinase
BD_wave-2.115	7624	T	C	7624	29827	NSP3	V1635V	SNP_silent	Predicted phosphoesterase, papain-like proteinase
BD_wave-2.115	8052	A	G	8052	29827	NSP3	N1778S	SNP	Predicted phosphoesterase, papain-like proteinase
BD_wave-2.115	10323	A	G	10323	29827	NSP5	K90R	SNP	3C-like proteinase
BD_wave-2.115	10396	G	T	10396	29827	NSP5	V114V	SNP_silent	3C-like proteinase
BD_wave-2.115	10615	C	T	10615	29827	NSP5	D187D	SNP_silent	3C-like proteinase
BD_wave-2.115	11288	TCTGGTTTTAAGCTAAAA	.	11287	29827	NSP6	S106	deletion	Transmembrane protein
BD_wave-2.115	14408	C	T	14390	29827	NSP12b	P314L	SNP	RNA-dependent RNA polymerase, post-ribosomal frameshift
BD_wave-2.115	16687	A	G	16669	29827	NSP13	I151V	SNP	Helicase
BD_wave-2.115	21614	C	T	21596	29827	S	L18F	SNP	Spike
BD_wave-2.115	21762	C	T	21744	29827	S	A67V	SNP	Spike
BD_wave-2.115	21801	A	C	21783	29827	S	D80A	SNP	Spike
BD_wave-2.115	22206	A	G	22188	29827	S	D215G	SNP	Spike
BD_wave-2.115	22286	CTTGCTTTA	.	22267	29827	S	L242	deletion	Spike
BD_wave-2.115	22813	G	T	22786	29827	S	K417N	SNP	Spike
BD_wave-2.115	23012	G	A	22985	29827	S	E484K	SNP	Spike
BD_wave-2.115	23063	A	T	23036	29827	S	N501Y	SNP	Spike
BD_wave-2.115	23403	A	G	23376	29827	S	D614G	SNP	Spike
BD_wave-2.115	23664	C	T	23637	29827	S	A701V	SNP	Spike
BD_wave-2.115	24307	T	C	24280	29827	S	V915V	SNP_silent	Spike
BD_wave-2.115	24859	C	T	24832	29827	S	G1099G	SNP_silent	Spike
BD_wave-2.115	25563	G	T	25536	29827	ORF3a	Q57H	SNP	ORF3a protein
BD_wave-2.115	25904	C	T	25877	29827	ORF3a	S171L	SNP	ORF3a protein
BD_wave-2.115	26456	C	T	26429	29827	E	P71L	SNP	Envelope
BD_wave-2.115	28253	C	T	28226	29827	ORF8	F120F	SNP_silent	ORF8 protein
BD_wave-2.115	28887	C	T	28860	29827	N	T205I	SNP	Nucleocapsid protein
BD_wave-2.116	174	G	T	174	29827	5'UTR	174	extragenic	NA
BD_wave-2.116	241	C	T	241	29827	5'UTR	241	extragenic	NA
BD_wave-2.116	1059	C	T	1059	29827	NSP2	T85I	SNP	Non-Structural protein 2
BD_wave-2.116	2692	A	T	2692	29827	NSP2	T629T	SNP_silent	Non-Structural protein 2
BD_wave-2.116	3037	C	T	3037	29827	NSP3	F106F	SNP_silent	Predicted phosphoesterase, papain-like proteinase
BD_wave-2.116	5230	G	T	5230	29827	NSP3	K837N	SNP	Predicted phosphoesterase, papain-like proteinase
BD_wave-2.116	5812	C	T	5812	29827	NSP3	D1031D	SNP_silent	Predicted phosphoesterase, papain-like proteinase
BD_wave-2.116	6402	C	T	6402	29827	NSP3	P1228L	SNP	Predicted phosphoesterase, papain-like proteinase
BD_wave-2.116	7624	T	C	7624	29827	NSP3	V1635V	SNP_silent	Predicted phosphoesterase, papain-like proteinase
BD_wave-2.116	8052	A	G	8052	29827	NSP3	N1778S	SNP	Predicted phosphoesterase, papain-like proteinase
BD_wave-2.116	10323	A	G	10323	29827	NSP5	K90R	SNP	3C-like proteinase
BD_wave-2.116	10396	G	T	10396	29827	NSP5	V114V	SNP_silent	3C-like proteinase
BD_wave-2.116	10615	C	T	10615	29827	NSP5	D187D	SNP_silent	3C-like proteinase
BD_wave-2.116	11288	TCTGGTTTT	.	11287	29827	NSP6	S106	deletion	Transmembrane protein
BD_wave-2.116	14408	C	T	14399	29827	NSP12b	P314L	SNP	RNA-dependent RNA polymerase, post-ribosomal frameshift
BD_wave-2.116	16687	A	G	16678	29827	NSP13	I151V	SNP	Helicase
BD_wave-2.116	21614	C	T	21605	29827	S	L18F	SNP	Spike
BD_wave-2.116	21762	C	T	21753	29827	S	A67V	SNP	Spike
BD_wave-2.116	21801	A	C	21792	29827	S	D80A	SNP	Spike
BD_wave-2.116	22206	A	G	22197	29827	S	D215G	SNP	Spike
BD_wave-2.116	22280	ACTTTACTTGCTTTACAT	.	22270	29827	S	T240	deletion	Spike
BD_wave-2.116	22813	G	T	22786	29827	S	K417N	SNP	Spike
BD_wave-2.116	23012	G	A	22985	29827	S	E484K	SNP	Spike
BD_wave-2.116	23063	A	T	23036	29827	S	N501Y	SNP	Spike
BD_wave-2.116	23403	A	G	23376	29827	S	D614G	SNP	Spike
BD_wave-2.116	23664	C	T	23637	29827	S	A701V	SNP	Spike
BD_wave-2.116	25563	G	T	25536	29827	ORF3a	Q57H	SNP	ORF3a protein
BD_wave-2.116	25904	C	T	25877	29827	ORF3a	S171L	SNP	ORF3a protein
BD_wave-2.116	26456	C	T	26429	29827	E	P71L	SNP	Envelope
BD_wave-2.116	28253	C	T	28226	29827	ORF8	F120F	SNP_silent	ORF8 protein
BD_wave-2.116	28887	C	T	28860	29827	N	T205I	SNP	Nucleocapsid protein
BD_wave-2.117	174	G	T	174	29827	5'UTR	174	extragenic	NA
BD_wave-2.117	241	C	T	241	29827	5'UTR	241	extragenic	NA
BD_wave-2.117	1059	C	T	1059	29827	NSP2	T85I	SNP	Non-Structural protein 2
BD_wave-2.117	2692	A	T	2692	29827	NSP2	T629T	SNP_silent	Non-Structural protein 2
BD_wave-2.117	3037	C	T	3037	29827	NSP3	F106F	SNP_silent	Predicted phosphoesterase, papain-like proteinase
BD_wave-2.117	5230	G	T	5230	29827	NSP3	K837N	SNP	Predicted phosphoesterase, papain-like proteinase
BD_wave-2.117	6402	C	T	6402	29827	NSP3	P1228L	SNP	Predicted phosphoesterase, papain-like proteinase
BD_wave-2.117	7624	T	C	7624	29827	NSP3	V1635V	SNP_silent	Predicted phosphoesterase, papain-like proteinase
BD_wave-2.117	8052	A	G	8052	29827	NSP3	N1778S	SNP	Predicted phosphoesterase, papain-like proteinase
BD_wave-2.117	10323	A	G	10323	29827	NSP5	K90R	SNP	3C-like proteinase
BD_wave-2.117	10396	G	T	10396	29827	NSP5	V114V	SNP_silent	3C-like proteinase
BD_wave-2.117	10615	C	T	10615	29827	NSP5	D187D	SNP_silent	3C-like proteinase
BD_wave-2.117	11288	TCTGGTTTT	.	11287	29827	NSP6	S106	deletion	Transmembrane protein
BD_wave-2.117	14408	C	T	14399	29827	NSP12b	P314L	SNP	RNA-dependent RNA polymerase, post-ribosomal frameshift
BD_wave-2.117	16687	A	G	16678	29827	NSP13	I151V	SNP	Helicase
BD_wave-2.117	21614	C	T	21605	29827	S	L18F	SNP	Spike
BD_wave-2.117	21801	A	C	21792	29827	S	D80A	SNP	Spike
BD_wave-2.117	22206	A	G	22197	29827	S	D215G	SNP	Spike
BD_wave-2.117	22287	TTGCTTTACATAGAAGTT	.	22277	29827	S	L242	deletion	Spike
BD_wave-2.117	22813	G	T	22786	29827	S	K417N	SNP	Spike
BD_wave-2.117	23012	G	A	22985	29827	S	E484K	SNP	Spike
BD_wave-2.117	23063	A	T	23036	29827	S	N501Y	SNP	Spike
BD_wave-2.117	23403	A	G	23376	29827	S	D614G	SNP	Spike
BD_wave-2.117	23664	C	T	23637	29827	S	A701V	SNP	Spike
BD_wave-2.117	25563	G	T	25536	29827	ORF3a	Q57H	SNP	ORF3a protein
BD_wave-2.117	25603	C	T	25576	29827	ORF3a	Q70Q	SNP_silent	ORF3a protein
BD_wave-2.117	25904	C	T	25877	29827	ORF3a	S171L	SNP	ORF3a protein
BD_wave-2.117	26456	C	T	26429	29827	E	P71L	SNP	Envelope
BD_wave-2.117	28253	C	T	28226	29827	ORF8	F120F	SNP_silent	ORF8 protein
BD_wave-2.117	28887	C	T	28860	29827	N	T205I	SNP	Nucleocapsid protein
BD_wave-2.118	174	G	T	168	29821	5'UTR	174	extragenic	NA
BD_wave-2.118	241	C	T	235	29821	5'UTR	241	extragenic	NA
BD_wave-2.118	1059	C	T	1053	29821	NSP2	T85I	SNP	Non-Structural protein 2
BD_wave-2.118	2692	A	T	2686	29821	NSP2	T629T	SNP_silent	Non-Structural protein 2
BD_wave-2.118	3037	C	T	3031	29821	NSP3	F106F	SNP_silent	Predicted phosphoesterase, papain-like proteinase
BD_wave-2.118	5230	G	T	5224	29821	NSP3	K837N	SNP	Predicted phosphoesterase, papain-like proteinase
BD_wave-2.118	6402	C	T	6396	29821	NSP3	P1228L	SNP	Predicted phosphoesterase, papain-like proteinase
BD_wave-2.118	7624	T	C	7618	29821	NSP3	V1635V	SNP_silent	Predicted phosphoesterase, papain-like proteinase
BD_wave-2.118	8052	A	G	8046	29821	NSP3	N1778S	SNP	Predicted phosphoesterase, papain-like proteinase
BD_wave-2.118	8208	C	A	8202	29821	NSP3	T1830N	SNP	Predicted phosphoesterase, papain-like proteinase
BD_wave-2.118	10323	A	G	10317	29821	NSP5	K90R	SNP	3C-like proteinase
BD_wave-2.118	10396	G	T	10390	29821	NSP5	V114V	SNP_silent	3C-like proteinase
BD_wave-2.118	10615	C	T	10609	29821	NSP5	D187D	SNP_silent	3C-like proteinase
BD_wave-2.118	11288	TCTGGTTTT	.	11281	29821	NSP6	S106	deletion	Transmembrane protein
BD_wave-2.118	14408	C	T	14393	29821	NSP12b	P314L	SNP	RNA-dependent RNA polymerase, post-ribosomal frameshift
BD_wave-2.118	16687	A	G	16672	29821	NSP13	I151V	SNP	Helicase
BD_wave-2.118	21614	C	T	21599	29821	S	L18F	SNP	Spike
BD_wave-2.118	21801	A	C	21786	29821	S	D80A	SNP	Spike
BD_wave-2.118	22206	A	G	22191	29821	S	D215G	SNP	Spike
BD_wave-2.118	22287	TTGCTTTACATAGAAGTT	.	22271	29821	S	L242	deletion	Spike
BD_wave-2.118	22813	G	T	22780	29821	S	K417N	SNP	Spike
BD_wave-2.118	23012	G	A	22979	29821	S	E484K	SNP	Spike
BD_wave-2.118	23063	A	T	23030	29821	S	N501Y	SNP	Spike
BD_wave-2.118	23403	A	G	23370	29821	S	D614G	SNP	Spike
BD_wave-2.118	23664	C	T	23631	29821	S	A701V	SNP	Spike
BD_wave-2.118	24370	C	T	24337	29821	S	D936D	SNP_silent	Spike
BD_wave-2.118	25563	G	T	25530	29821	ORF3a	Q57H	SNP	ORF3a protein
BD_wave-2.118	25603	C	T	25570	29821	ORF3a	Q70Q	SNP_silent	ORF3a protein
BD_wave-2.118	25904	C	T	25871	29821	ORF3a	S171L	SNP	ORF3a protein
BD_wave-2.118	26456	C	T	26423	29821	E	P71L	SNP	Envelope
BD_wave-2.118	28253	C	T	28220	29821	ORF8	F120F	SNP_silent	ORF8 protein
BD_wave-2.118	28887	C	T	28854	29821	N	T205I	SNP	Nucleocapsid protein
BD_wave-2.119	174	G	T	152	29804	5'UTR	174	extragenic	NA
BD_wave-2.119	241	C	T	219	29804	5'UTR	241	extragenic	NA
BD_wave-2.119	908	.	C	887	29804	NSP2	T34	insertion_frameshift	Non-Structural protein 2
BD_wave-2.119	1059	C	T	1038	29804	NSP2	T85I	SNP	Non-Structural protein 2
BD_wave-2.119	3037	C	T	3016	29804	NSP3	F106F	SNP_silent	Predicted phosphoesterase, papain-like proteinase
BD_wave-2.119	5230	G	T	5209	29804	NSP3	K837N	SNP	Predicted phosphoesterase, papain-like proteinase
BD_wave-2.119	6402	C	T	6381	29804	NSP3	P1228L	SNP	Predicted phosphoesterase, papain-like proteinase
BD_wave-2.119	8052	A	G	8031	29804	NSP3	N1778S	SNP	Predicted phosphoesterase, papain-like proteinase
BD_wave-2.119	10323	A	G	10302	29804	NSP5	K90R	SNP	3C-like proteinase
BD_wave-2.119	11288	TCTGGTTTT	.	11266	29804	NSP6	S106	deletion	Transmembrane protein
BD_wave-2.119	15680	C	A	15650	29804	NSP12b	A738E	SNP	RNA-dependent RNA polymerase, post-ribosomal frameshift
BD_wave-2.119	18318	.	C	18289	29804	NSP14	G93	insertion_frameshift	3'-to-5' exonuclease
BD_wave-2.119	20242	C	A	20213	29804	NSP15	Q208K	SNP	endoRNAse
BD_wave-2.119	21614	C	T	21585	29804	S	L18F	SNP	Spike
BD_wave-2.119	21801	A	C	21772	29804	S	D80A	SNP	Spike
BD_wave-2.119	22206	A	G	22177	29804	S	D215G	SNP	Spike
BD_wave-2.119	22286	CTTGCTTTA	.	22256	29804	S	L242	deletion	Spike
BD_wave-2.119	22548	T	.	22509	29804	S	F329	deletion_frameshift	Spike
BD_wave-2.119	22813	G	T	22774	29804	S	K417N	SNP	Spike
BD_wave-2.119	23063	A	T	23024	29804	S	N501Y	SNP	Spike
BD_wave-2.119	23403	A	G	23364	29804	S	D614G	SNP	Spike
BD_wave-2.119	23664	C	T	23625	29804	S	A701V	SNP	Spike
BD_wave-2.119	25433	C	.	25393	29804	ORF3a	T14	deletion_frameshift	ORF3a protein
BD_wave-2.119	25563	G	T	25523	29804	ORF3a	Q57H	SNP	ORF3a protein
BD_wave-2.119	25603	C	T	25563	29804	ORF3a	Q70Q	SNP_silent	ORF3a protein
BD_wave-2.119	25904	C	T	25864	29804	ORF3a	S171L	SNP	ORF3a protein
BD_wave-2.119	26456	C	T	26416	29804	E	P71L	SNP	Envelope
BD_wave-2.12	174	G	T	120	29764	5'UTR	174	extragenic	NA
BD_wave-2.12	241	C	T	187	29764	5'UTR	241	extragenic	NA
BD_wave-2.12	1059	C	T	1005	29764	NSP2	T85I	SNP	Non-Structural protein 2
BD_wave-2.12	1387	C	T	1333	29764	NSP2	H194H	SNP_silent	Non-Structural protein 2
BD_wave-2.12	2692	A	T	2638	29764	NSP2	T629T	SNP_silent	Non-Structural protein 2
BD_wave-2.12	3037	C	T	2983	29764	NSP3	F106F	SNP_silent	Predicted phosphoesterase, papain-like proteinase
BD_wave-2.12	6402	C	T	6348	29764	NSP3	P1228L	SNP	Predicted phosphoesterase, papain-like proteinase
BD_wave-2.12	7624	T	C	7570	29764	NSP3	V1635V	SNP_silent	Predicted phosphoesterase, papain-like proteinase
BD_wave-2.12	8052	A	G	7998	29764	NSP3	N1778S	SNP	Predicted phosphoesterase, papain-like proteinase
BD_wave-2.12	8655	C	T	8601	29764	NSP4	S34F	SNP	Transmembrane protein
BD_wave-2.12	10323	A	G	10269	29764	NSP5	K90R	SNP	3C-like proteinase
BD_wave-2.12	10396	G	T	10342	29764	NSP5	V114V	SNP_silent	3C-like proteinase
BD_wave-2.12	10615	C	T	10561	29764	NSP5	D187D	SNP_silent	3C-like proteinase
BD_wave-2.12	11288	TCTGGTTTT	.	11233	29764	NSP6	S106	deletion	Transmembrane protein
BD_wave-2.12	14408	C	T	14345	29764	NSP12b	P314L	SNP	RNA-dependent RNA polymerase, post-ribosomal frameshift
BD_wave-2.12	16687	A	G	16624	29764	NSP13	I151V	SNP	Helicase
BD_wave-2.12	21614	C	T	21551	29764	S	L18F	SNP	Spike
BD_wave-2.12	21762	C	T	21699	29764	S	A67V	SNP	Spike
BD_wave-2.12	21801	A	C	21738	29764	S	D80A	SNP	Spike
BD_wave-2.12	22206	A	G	22143	29764	S	D215G	SNP	Spike
BD_wave-2.12	22286	CTTGCTTTA	.	22222	29764	S	L242	deletion	Spike
BD_wave-2.12	22813	G	T	22741	29764	S	K417N	SNP	Spike
BD_wave-2.12	23403	A	G	23331	29764	S	D614G	SNP	Spike
BD_wave-2.12	23664	C	T	23592	29764	S	A701V	SNP	Spike
BD_wave-2.12	25563	G	T	25491	29764	ORF3a	Q57H	SNP	ORF3a protein
BD_wave-2.12	25904	C	T	25832	29764	ORF3a	S171L	SNP	ORF3a protein
BD_wave-2.12	26456	C	T	26384	29764	E	P71L	SNP	Envelope
BD_wave-2.12	27484	T	C	27412	29764	ORF7a	L30L	SNP_silent	ORF7a protein
BD_wave-2.12	28253	C	T	28181	29764	ORF8	F120F	SNP_silent	ORF8 protein
BD_wave-2.12	28887	C	T	28815	29764	N	T205I	SNP	Nucleocapsid protein
BD_wave-2.121	174	G	T	174	29836	5'UTR	174	extragenic	NA
BD_wave-2.121	241	C	T	241	29836	5'UTR	241	extragenic	NA
BD_wave-2.121	1059	C	T	1059	29836	NSP2	T85I	SNP	Non-Structural protein 2
BD_wave-2.121	2692	A	T	2692	29836	NSP2	T629T	SNP_silent	Non-Structural protein 2
BD_wave-2.121	3037	C	T	3037	29836	NSP3	F106F	SNP_silent	Predicted phosphoesterase, papain-like proteinase
BD_wave-2.121	5230	G	T	5230	29836	NSP3	K837N	SNP	Predicted phosphoesterase, papain-like proteinase
BD_wave-2.121	6031	C	T	6031	29836	NSP3	N1104N	SNP_silent	Predicted phosphoesterase, papain-like proteinase
BD_wave-2.121	6402	C	T	6402	29836	NSP3	P1228L	SNP	Predicted phosphoesterase, papain-like proteinase
BD_wave-2.121	7624	T	C	7624	29836	NSP3	V1635V	SNP_silent	Predicted phosphoesterase, papain-like proteinase
BD_wave-2.121	8052	A	G	8052	29836	NSP3	N1778S	SNP	Predicted phosphoesterase, papain-like proteinase
BD_wave-2.121	10323	A	G	10323	29836	NSP5	K90R	SNP	3C-like proteinase
BD_wave-2.121	10396	G	T	10396	29836	NSP5	V114V	SNP_silent	3C-like proteinase
BD_wave-2.121	10615	C	T	10615	29836	NSP5	D187D	SNP_silent	3C-like proteinase
BD_wave-2.121	11288	TCTGGTTTT	.	11287	29836	NSP6	S106	deletion	Transmembrane protein
BD_wave-2.121	14408	C	T	14399	29836	NSP12b	P314L	SNP	RNA-dependent RNA polymerase, post-ribosomal frameshift
BD_wave-2.121	16687	A	G	16678	29836	NSP13	I151V	SNP	Helicase
BD_wave-2.121	21614	C	T	21605	29836	S	L18F	SNP	Spike
BD_wave-2.121	21762	C	T	21753	29836	S	A67V	SNP	Spike
BD_wave-2.121	21801	A	C	21792	29836	S	D80A	SNP	Spike
BD_wave-2.121	22206	A	G	22197	29836	S	D215G	SNP	Spike
BD_wave-2.121	22286	CTTGCTTTA	.	22276	29836	S	L242	deletion	Spike
BD_wave-2.121	22813	G	T	22795	29836	S	K417N	SNP	Spike
BD_wave-2.121	23012	G	A	22994	29836	S	E484K	SNP	Spike
BD_wave-2.121	23063	A	T	23045	29836	S	N501Y	SNP	Spike
BD_wave-2.121	23403	A	G	23385	29836	S	D614G	SNP	Spike
BD_wave-2.121	23664	C	T	23646	29836	S	A701V	SNP	Spike
BD_wave-2.121	25563	G	T	25545	29836	ORF3a	Q57H	SNP	ORF3a protein
BD_wave-2.121	25642	C	A	25624	29836	ORF3a	L84M	SNP	ORF3a protein
BD_wave-2.121	25904	C	T	25886	29836	ORF3a	S171L	SNP	ORF3a protein
BD_wave-2.121	26456	C	T	26438	29836	E	P71L	SNP	Envelope
BD_wave-2.121	28253	C	T	28235	29836	ORF8	F120F	SNP_silent	ORF8 protein
BD_wave-2.121	28887	C	T	28869	29836	N	T205I	SNP	Nucleocapsid protein
BD_wave-2.123	174	G	T	174	29818	5'UTR	174	extragenic	NA
BD_wave-2.123	241	C	T	241	29818	5'UTR	241	extragenic	NA
BD_wave-2.123	1059	C	T	1059	29818	NSP2	T85I	SNP	Non-Structural protein 2
BD_wave-2.123	2692	A	T	2692	29818	NSP2	T629T	SNP_silent	Non-Structural protein 2
BD_wave-2.123	3037	C	T	3037	29818	NSP3	F106F	SNP_silent	Predicted phosphoesterase, papain-like proteinase
BD_wave-2.123	5230	G	T	5230	29818	NSP3	K837N	SNP	Predicted phosphoesterase, papain-like proteinase
BD_wave-2.123	6402	C	T	6402	29818	NSP3	P1228L	SNP	Predicted phosphoesterase, papain-like proteinase
BD_wave-2.123	7624	T	C	7624	29818	NSP3	V1635V	SNP_silent	Predicted phosphoesterase, papain-like proteinase
BD_wave-2.123	8052	A	G	8052	29818	NSP3	N1778S	SNP	Predicted phosphoesterase, papain-like proteinase
BD_wave-2.123	10323	A	G	10323	29818	NSP5	K90R	SNP	3C-like proteinase
BD_wave-2.123	10396	G	T	10396	29818	NSP5	V114V	SNP_silent	3C-like proteinase
BD_wave-2.123	11042	G	T	11042	29818	NSP6	V24F	SNP	Transmembrane protein
BD_wave-2.123	11286	TGTCTGGTTTTAAGCTAAAAGACTGTG	.	11285	29818	NSP6	L105	deletion	Transmembrane protein
BD_wave-2.123	13197	C	T	13170	29818	NSP10	T58I	SNP	Growth-factor-like protein
BD_wave-2.123	14408	C	T	14381	29818	NSP12b	P314L	SNP	RNA-dependent RNA polymerase, post-ribosomal frameshift
BD_wave-2.123	16687	A	G	16660	29818	NSP13	I151V	SNP	Helicase
BD_wave-2.123	18804	C	T	18777	29818	NSP14	S255S	SNP_silent	3'-to-5' exonuclease
BD_wave-2.123	21614	C	T	21587	29818	S	L18F	SNP	Spike
BD_wave-2.123	21801	A	C	21774	29818	S	D80A	SNP	Spike
BD_wave-2.123	22206	A	G	22179	29818	S	D215G	SNP	Spike
BD_wave-2.123	22286	CTTGCTTTA	.	22258	29818	S	L242	deletion	Spike
BD_wave-2.123	22813	G	T	22777	29818	S	K417N	SNP	Spike
BD_wave-2.123	23012	G	A	22976	29818	S	E484K	SNP	Spike
BD_wave-2.123	23063	A	T	23027	29818	S	N501Y	SNP	Spike
BD_wave-2.123	23403	A	G	23367	29818	S	D614G	SNP	Spike
BD_wave-2.123	23664	C	T	23628	29818	S	A701V	SNP	Spike
BD_wave-2.123	25413	C	T	25377	29818	ORF3a	I7I	SNP_silent	ORF3a protein
BD_wave-2.123	25563	G	T	25527	29818	ORF3a	Q57H	SNP	ORF3a protein
BD_wave-2.123	25904	C	T	25868	29818	ORF3a	S171L	SNP	ORF3a protein
BD_wave-2.123	26217	G	T	26181	29818	ORF3a	L275F	SNP	ORF3a protein
BD_wave-2.123	26456	C	T	26420	29818	E	P71L	SNP	Envelope
BD_wave-2.123	28253	C	T	28217	29818	ORF8	F120F	SNP_silent	ORF8 protein
BD_wave-2.123	28887	C	T	28851	29818	N	T205I	SNP	Nucleocapsid protein
BD_wave-2.124	174	G	T	174	29836	5'UTR	174	extragenic	NA
BD_wave-2.124	241	C	T	241	29836	5'UTR	241	extragenic	NA
BD_wave-2.124	1059	C	T	1059	29836	NSP2	T85I	SNP	Non-Structural protein 2
BD_wave-2.124	2692	A	T	2692	29836	NSP2	T629T	SNP_silent	Non-Structural protein 2
BD_wave-2.124	3037	C	T	3037	29836	NSP3	F106F	SNP_silent	Predicted phosphoesterase, papain-like proteinase
BD_wave-2.124	5230	G	T	5230	29836	NSP3	K837N	SNP	Predicted phosphoesterase, papain-like proteinase
BD_wave-2.124	6402	C	T	6402	29836	NSP3	P1228L	SNP	Predicted phosphoesterase, papain-like proteinase
BD_wave-2.124	7624	T	C	7624	29836	NSP3	V1635V	SNP_silent	Predicted phosphoesterase, papain-like proteinase
BD_wave-2.124	8052	A	G	8052	29836	NSP3	N1778S	SNP	Predicted phosphoesterase, papain-like proteinase
BD_wave-2.124	10323	A	G	10323	29836	NSP5	K90R	SNP	3C-like proteinase
BD_wave-2.124	10396	G	T	10396	29836	NSP5	V114V	SNP_silent	3C-like proteinase
BD_wave-2.124	10615	C	T	10615	29836	NSP5	D187D	SNP_silent	3C-like proteinase
BD_wave-2.124	11288	TCTGGTTTT	.	11287	29836	NSP6	S106	deletion	Transmembrane protein
BD_wave-2.124	14408	C	T	14399	29836	NSP12b	P314L	SNP	RNA-dependent RNA polymerase, post-ribosomal frameshift
BD_wave-2.124	16687	A	G	16678	29836	NSP13	I151V	SNP	Helicase
BD_wave-2.124	21614	C	T	21605	29836	S	L18F	SNP	Spike
BD_wave-2.124	21801	A	C	21792	29836	S	D80A	SNP	Spike
BD_wave-2.124	22206	A	G	22197	29836	S	D215G	SNP	Spike
BD_wave-2.124	22286	CTTGCTTTA	.	22276	29836	S	L242	deletion	Spike
BD_wave-2.124	22813	G	T	22795	29836	S	K417N	SNP	Spike
BD_wave-2.124	23012	G	A	22994	29836	S	E484K	SNP	Spike
BD_wave-2.124	23063	A	T	23045	29836	S	N501Y	SNP	Spike
BD_wave-2.124	23403	A	G	23385	29836	S	D614G	SNP	Spike
BD_wave-2.124	23664	C	T	23646	29836	S	A701V	SNP	Spike
BD_wave-2.124	25563	G	T	25545	29836	ORF3a	Q57H	SNP	ORF3a protein
BD_wave-2.124	25603	C	T	25585	29836	ORF3a	Q70Q	SNP_silent	ORF3a protein
BD_wave-2.124	25785	G	T	25767	29836	ORF3a	W131C	SNP	ORF3a protein
BD_wave-2.124	25904	C	T	25886	29836	ORF3a	S171L	SNP	ORF3a protein
BD_wave-2.124	26456	C	T	26438	29836	E	P71L	SNP	Envelope
BD_wave-2.124	28253	C	T	28235	29836	ORF8	F120F	SNP_silent	ORF8 protein
BD_wave-2.124	28887	C	T	28869	29836	N	T205I	SNP	Nucleocapsid protein
BD_wave-2.125	174	G	T	170	29832	5'UTR	174	extragenic	NA
BD_wave-2.125	241	C	T	237	29832	5'UTR	241	extragenic	NA
BD_wave-2.125	1059	C	T	1055	29832	NSP2	T85I	SNP	Non-Structural protein 2
BD_wave-2.125	1346	C	T	1342	29832	NSP2	P181S	SNP	Non-Structural protein 2
BD_wave-2.125	1820	G	A	1816	29832	NSP2	G339S	SNP	Non-Structural protein 2
BD_wave-2.125	2692	A	T	2688	29832	NSP2	T629T	SNP_silent	Non-Structural protein 2
BD_wave-2.125	3037	C	T	3033	29832	NSP3	F106F	SNP_silent	Predicted phosphoesterase, papain-like proteinase
BD_wave-2.125	5230	G	T	5226	29832	NSP3	K837N	SNP	Predicted phosphoesterase, papain-like proteinase
BD_wave-2.125	6402	C	T	6398	29832	NSP3	P1228L	SNP	Predicted phosphoesterase, papain-like proteinase
BD_wave-2.125	7624	T	C	7620	29832	NSP3	V1635V	SNP_silent	Predicted phosphoesterase, papain-like proteinase
BD_wave-2.125	8052	A	G	8048	29832	NSP3	N1778S	SNP	Predicted phosphoesterase, papain-like proteinase
BD_wave-2.125	10323	A	G	10319	29832	NSP5	K90R	SNP	3C-like proteinase
BD_wave-2.125	10396	G	T	10392	29832	NSP5	V114V	SNP_silent	3C-like proteinase
BD_wave-2.125	10615	C	T	10611	29832	NSP5	D187D	SNP_silent	3C-like proteinase
BD_wave-2.125	11288	TCTGGTTTT	.	11283	29832	NSP6	S106	deletion	Transmembrane protein
BD_wave-2.125	14408	C	T	14395	29832	NSP12b	P314L	SNP	RNA-dependent RNA polymerase, post-ribosomal frameshift
BD_wave-2.125	16687	A	G	16674	29832	NSP13	I151V	SNP	Helicase
BD_wave-2.125	21614	C	T	21601	29832	S	L18F	SNP	Spike
BD_wave-2.125	21762	C	T	21749	29832	S	A67V	SNP	Spike
BD_wave-2.125	21801	A	C	21788	29832	S	D80A	SNP	Spike
BD_wave-2.125	22206	A	G	22193	29832	S	D215G	SNP	Spike
BD_wave-2.125	22286	CTTGCTTTA	.	22272	29832	S	L242	deletion	Spike
BD_wave-2.125	22813	G	T	22791	29832	S	K417N	SNP	Spike
BD_wave-2.125	23012	G	A	22990	29832	S	E484K	SNP	Spike
BD_wave-2.125	23063	A	T	23041	29832	S	N501Y	SNP	Spike
BD_wave-2.125	23403	A	G	23381	29832	S	D614G	SNP	Spike
BD_wave-2.125	23664	C	T	23642	29832	S	A701V	SNP	Spike
BD_wave-2.125	25563	G	T	25541	29832	ORF3a	Q57H	SNP	ORF3a protein
BD_wave-2.125	25567	G	A	25545	29832	ORF3a	A59T	SNP	ORF3a protein
BD_wave-2.125	25904	C	T	25882	29832	ORF3a	S171L	SNP	ORF3a protein
BD_wave-2.125	26456	C	T	26434	29832	E	P71L	SNP	Envelope
BD_wave-2.125	28253	C	T	28231	29832	ORF8	F120F	SNP_silent	ORF8 protein
BD_wave-2.125	28887	C	T	28865	29832	N	T205I	SNP	Nucleocapsid protein
BD_wave-2.125	29749	A	T	29727	29832	3'UTR	29749	extragenic	NA
BD_wave-2.126	174	G	T	174	29836	5'UTR	174	extragenic	NA
BD_wave-2.126	241	C	T	241	29836	5'UTR	241	extragenic	NA
BD_wave-2.126	1059	C	T	1059	29836	NSP2	T85I	SNP	Non-Structural protein 2
BD_wave-2.126	1421	G	A	1421	29836	NSP2	E206K	SNP	Non-Structural protein 2
BD_wave-2.126	2692	A	T	2692	29836	NSP2	T629T	SNP_silent	Non-Structural protein 2
BD_wave-2.126	3037	C	T	3037	29836	NSP3	F106F	SNP_silent	Predicted phosphoesterase, papain-like proteinase
BD_wave-2.126	5230	G	T	5230	29836	NSP3	K837N	SNP	Predicted phosphoesterase, papain-like proteinase
BD_wave-2.126	6402	C	T	6402	29836	NSP3	P1228L	SNP	Predicted phosphoesterase, papain-like proteinase
BD_wave-2.126	7624	T	C	7624	29836	NSP3	V1635V	SNP_silent	Predicted phosphoesterase, papain-like proteinase
BD_wave-2.126	8052	A	G	8052	29836	NSP3	N1778S	SNP	Predicted phosphoesterase, papain-like proteinase
BD_wave-2.126	10323	A	G	10323	29836	NSP5	K90R	SNP	3C-like proteinase
BD_wave-2.126	10396	G	T	10396	29836	NSP5	V114V	SNP_silent	3C-like proteinase
BD_wave-2.126	10615	C	T	10615	29836	NSP5	D187D	SNP_silent	3C-like proteinase
BD_wave-2.126	11288	TCTGGTTTT	.	11287	29836	NSP6	S106	deletion	Transmembrane protein
BD_wave-2.126	14408	C	T	14399	29836	NSP12b	P314L	SNP	RNA-dependent RNA polymerase, post-ribosomal frameshift
BD_wave-2.126	16687	A	G	16678	29836	NSP13	I151V	SNP	Helicase
BD_wave-2.126	21614	C	T	21605	29836	S	L18F	SNP	Spike
BD_wave-2.126	21801	A	C	21792	29836	S	D80A	SNP	Spike
BD_wave-2.126	22206	A	G	22197	29836	S	D215G	SNP	Spike
BD_wave-2.126	22286	CTTGCTTTA	.	22276	29836	S	L242	deletion	Spike
BD_wave-2.126	22813	G	T	22795	29836	S	K417N	SNP	Spike
BD_wave-2.126	23012	G	A	22994	29836	S	E484K	SNP	Spike
BD_wave-2.126	23063	A	T	23045	29836	S	N501Y	SNP	Spike
BD_wave-2.126	23403	A	G	23385	29836	S	D614G	SNP	Spike
BD_wave-2.126	23664	C	T	23646	29836	S	A701V	SNP	Spike
BD_wave-2.126	25563	G	T	25545	29836	ORF3a	Q57H	SNP	ORF3a protein
BD_wave-2.126	25904	C	T	25886	29836	ORF3a	S171L	SNP	ORF3a protein
BD_wave-2.126	26456	C	T	26438	29836	E	P71L	SNP	Envelope
BD_wave-2.126	28253	C	T	28235	29836	ORF8	F120F	SNP_silent	ORF8 protein
BD_wave-2.126	28887	C	T	28869	29836	N	T205I	SNP	Nucleocapsid protein
BD_wave-2.127	174	G	T	174	29809	5'UTR	174	extragenic	NA
BD_wave-2.127	241	C	T	241	29809	5'UTR	241	extragenic	NA
BD_wave-2.127	1059	C	T	1059	29809	NSP2	T85I	SNP	Non-Structural protein 2
BD_wave-2.127	2692	A	T	2692	29809	NSP2	T629T	SNP_silent	Non-Structural protein 2
BD_wave-2.127	3037	C	T	3037	29809	NSP3	F106F	SNP_silent	Predicted phosphoesterase, papain-like proteinase
BD_wave-2.127	5230	G	T	5230	29809	NSP3	K837N	SNP	Predicted phosphoesterase, papain-like proteinase
BD_wave-2.127	6402	C	T	6402	29809	NSP3	P1228L	SNP	Predicted phosphoesterase, papain-like proteinase
BD_wave-2.127	7624	T	C	7624	29809	NSP3	V1635V	SNP_silent	Predicted phosphoesterase, papain-like proteinase
BD_wave-2.127	8052	A	G	8052	29809	NSP3	N1778S	SNP	Predicted phosphoesterase, papain-like proteinase
BD_wave-2.127	10323	A	G	10323	29809	NSP5	K90R	SNP	3C-like proteinase
BD_wave-2.127	10396	G	T	10396	29809	NSP5	V114V	SNP_silent	3C-like proteinase
BD_wave-2.127	10615	C	T	10615	29809	NSP5	D187D	SNP_silent	3C-like proteinase
BD_wave-2.127	11287	GTCTGGTTTTAAGCTAAA	.	11286	29809	NSP6	S106	deletion	Transmembrane protein
BD_wave-2.127	14408	C	T	14390	29809	NSP12b	P314L	SNP	RNA-dependent RNA polymerase, post-ribosomal frameshift
BD_wave-2.127	16687	A	G	16669	29809	NSP13	I151V	SNP	Helicase
BD_wave-2.127	21614	C	T	21596	29809	S	L18F	SNP	Spike
BD_wave-2.127	21801	A	C	21783	29809	S	D80A	SNP	Spike
BD_wave-2.127	22206	A	G	22188	29809	S	D215G	SNP	Spike
BD_wave-2.127	22280	ACTTTACTTGCTTTACATAGAAGTTAT	.	22261	29809	S	T240	deletion	Spike
BD_wave-2.127	22813	G	T	22768	29809	S	K417N	SNP	Spike
BD_wave-2.127	23012	G	A	22967	29809	S	E484K	SNP	Spike
BD_wave-2.127	23063	A	T	23018	29809	S	N501Y	SNP	Spike
BD_wave-2.127	23403	A	G	23358	29809	S	D614G	SNP	Spike
BD_wave-2.127	23664	C	T	23619	29809	S	A701V	SNP	Spike
BD_wave-2.127	25563	G	T	25518	29809	ORF3a	Q57H	SNP	ORF3a protein
BD_wave-2.127	25904	C	T	25859	29809	ORF3a	S171L	SNP	ORF3a protein
BD_wave-2.127	26456	C	T	26411	29809	E	P71L	SNP	Envelope
BD_wave-2.127	28253	C	T	28208	29809	ORF8	F120F	SNP_silent	ORF8 protein
BD_wave-2.127	28887	C	T	28842	29809	N	T205I	SNP	Nucleocapsid protein
BD_wave-2.128	174	G	T	172	29816	5'UTR	174	extragenic	NA
BD_wave-2.128	241	C	T	239	29816	5'UTR	241	extragenic	NA
BD_wave-2.128	1059	C	T	1057	29816	NSP2	T85I	SNP	Non-Structural protein 2
BD_wave-2.128	2692	A	T	2690	29816	NSP2	T629T	SNP_silent	Non-Structural protein 2
BD_wave-2.128	3037	C	T	3035	29816	NSP3	F106F	SNP_silent	Predicted phosphoesterase, papain-like proteinase
BD_wave-2.128	5230	G	T	5228	29816	NSP3	K837N	SNP	Predicted phosphoesterase, papain-like proteinase
BD_wave-2.128	8344	C	T	8342	29816	NSP3	D1875D	SNP_silent	Predicted phosphoesterase, papain-like proteinase
BD_wave-2.128	10323	A	G	10321	29816	NSP5	K90R	SNP	3C-like proteinase
BD_wave-2.128	10543	C	T	10541	29816	NSP5	H163H	SNP_silent	3C-like proteinase
BD_wave-2.128	11287	GTCTGGTTTTAAGCTAAA	.	11284	29816	NSP6	S106	deletion	Transmembrane protein
BD_wave-2.128	13605	C	T	13585	29816	NSP12b	R46R	SNP_silent	RNA-dependent RNA polymerase, post-ribosomal frameshift
BD_wave-2.128	14408	C	T	14388	29816	NSP12b	P314L	SNP	RNA-dependent RNA polymerase, post-ribosomal frameshift
BD_wave-2.128	21468	G	T	21448	29816	NSP16	M270I	SNP	2'-O-ribose methyltransferase
BD_wave-2.128	21636	C	T	21616	29816	S	P25L	SNP	Spike
BD_wave-2.128	21801	A	C	21781	29816	S	D80A	SNP	Spike
BD_wave-2.128	22206	A	G	22186	29816	S	D215G	SNP	Spike
BD_wave-2.128	22280	ACTTTACTTGCTTTACAT	.	22259	29816	S	T240	deletion	Spike
BD_wave-2.128	22813	G	T	22775	29816	S	K417N	SNP	Spike
BD_wave-2.128	23012	G	A	22974	29816	S	E484K	SNP	Spike
BD_wave-2.128	23063	A	T	23025	29816	S	N501Y	SNP	Spike
BD_wave-2.128	23403	A	G	23365	29816	S	D614G	SNP	Spike
BD_wave-2.128	23664	C	T	23626	29816	S	A701V	SNP	Spike
BD_wave-2.128	25557	T	C	25519	29816	ORF3a	V55V	SNP_silent	ORF3a protein
BD_wave-2.128	25563	G	T	25525	29816	ORF3a	Q57H	SNP	ORF3a protein
BD_wave-2.128	25904	C	T	25866	29816	ORF3a	S171L	SNP	ORF3a protein
BD_wave-2.128	26456	C	T	26418	29816	E	P71L	SNP	Envelope
BD_wave-2.128	27762	G	T	27724	29816	ORF7b	E3*	SNP_stop	ORF7b protein
BD_wave-2.128	28201	C	T	28163	29816	ORF8	S103L	SNP	ORF8 protein
BD_wave-2.128	28253	C	T	28215	29816	ORF8	F120F	SNP_silent	ORF8 protein
BD_wave-2.128	28334	T	C	28296	29816	N	S21P	SNP	Nucleocapsid protein
BD_wave-2.128	28887	C	T	28849	29816	N	T205I	SNP	Nucleocapsid protein
BD_wave-2.129	174	G	T	168	29821	5'UTR	174	extragenic	NA
BD_wave-2.129	241	C	T	235	29821	5'UTR	241	extragenic	NA
BD_wave-2.129	1059	C	T	1053	29821	NSP2	T85I	SNP	Non-Structural protein 2
BD_wave-2.129	2692	A	T	2686	29821	NSP2	T629T	SNP_silent	Non-Structural protein 2
BD_wave-2.129	3037	C	T	3031	29821	NSP3	F106F	SNP_silent	Predicted phosphoesterase, papain-like proteinase
BD_wave-2.129	5230	G	T	5224	29821	NSP3	K837N	SNP	Predicted phosphoesterase, papain-like proteinase
BD_wave-2.129	5812	C	T	5806	29821	NSP3	D1031D	SNP_silent	Predicted phosphoesterase, papain-like proteinase
BD_wave-2.129	6402	C	T	6396	29821	NSP3	P1228L	SNP	Predicted phosphoesterase, papain-like proteinase
BD_wave-2.129	7624	T	C	7618	29821	NSP3	V1635V	SNP_silent	Predicted phosphoesterase, papain-like proteinase
BD_wave-2.129	8052	A	G	8046	29821	NSP3	N1778S	SNP	Predicted phosphoesterase, papain-like proteinase
BD_wave-2.129	10323	A	G	10317	29821	NSP5	K90R	SNP	3C-like proteinase
BD_wave-2.129	10396	G	T	10390	29821	NSP5	V114V	SNP_silent	3C-like proteinase
BD_wave-2.129	10615	C	T	10609	29821	NSP5	D187D	SNP_silent	3C-like proteinase
BD_wave-2.129	11288	TCTGGTTTTAAGCTAAAA	.	11281	29821	NSP6	S106	deletion	Transmembrane protein
BD_wave-2.129	14408	C	T	14384	29821	NSP12b	P314L	SNP	RNA-dependent RNA polymerase, post-ribosomal frameshift
BD_wave-2.129	15960	C	T	15936	29821	NSP12b	A831A	SNP_silent	RNA-dependent RNA polymerase, post-ribosomal frameshift
BD_wave-2.129	16687	A	G	16663	29821	NSP13	I151V	SNP	Helicase
BD_wave-2.129	21614	C	T	21590	29821	S	L18F	SNP	Spike
BD_wave-2.129	21762	C	T	21738	29821	S	A67V	SNP	Spike
BD_wave-2.129	21801	A	C	21777	29821	S	D80A	SNP	Spike
BD_wave-2.129	22206	A	G	22182	29821	S	D215G	SNP	Spike
BD_wave-2.129	22286	CTTGCTTTA	.	22261	29821	S	L242	deletion	Spike
BD_wave-2.129	22813	G	T	22780	29821	S	K417N	SNP	Spike
BD_wave-2.129	23012	G	A	22979	29821	S	E484K	SNP	Spike
BD_wave-2.129	23063	A	T	23030	29821	S	N501Y	SNP	Spike
BD_wave-2.129	23403	A	G	23370	29821	S	D614G	SNP	Spike
BD_wave-2.129	23664	C	T	23631	29821	S	A701V	SNP	Spike
BD_wave-2.129	25563	G	T	25530	29821	ORF3a	Q57H	SNP	ORF3a protein
BD_wave-2.129	25904	C	T	25871	29821	ORF3a	S171L	SNP	ORF3a protein
BD_wave-2.129	26456	C	T	26423	29821	E	P71L	SNP	Envelope
BD_wave-2.129	28253	CA	TC	28220	29821	ORF8	I121L	SNP	ORF8 protein
BD_wave-2.129	28887	C	T	28854	29821	N	T205I	SNP	Nucleocapsid protein
BD_wave-2.129	29272	C	T	29239	29821	N	Y333Y	SNP_silent	Nucleocapsid protein
BD_wave-2.13	174	G	T	120	29764	5'UTR	174	extragenic	NA
BD_wave-2.13	241	C	T	187	29764	5'UTR	241	extragenic	NA
BD_wave-2.13	1059	C	T	1005	29764	NSP2	T85I	SNP	Non-Structural protein 2
BD_wave-2.13	2692	A	T	2638	29764	NSP2	T629T	SNP_silent	Non-Structural protein 2
BD_wave-2.13	3037	C	T	2983	29764	NSP3	F106F	SNP_silent	Predicted phosphoesterase, papain-like proteinase
BD_wave-2.13	6402	C	T	6348	29764	NSP3	P1228L	SNP	Predicted phosphoesterase, papain-like proteinase
BD_wave-2.13	7624	T	C	7570	29764	NSP3	V1635V	SNP_silent	Predicted phosphoesterase, papain-like proteinase
BD_wave-2.13	8052	A	G	7998	29764	NSP3	N1778S	SNP	Predicted phosphoesterase, papain-like proteinase
BD_wave-2.13	10323	A	G	10269	29764	NSP5	K90R	SNP	3C-like proteinase
BD_wave-2.13	10396	G	T	10342	29764	NSP5	V114V	SNP_silent	3C-like proteinase
BD_wave-2.13	10615	C	T	10561	29764	NSP5	D187D	SNP_silent	3C-like proteinase
BD_wave-2.13	11288	TCTGGTTTT	.	11233	29764	NSP6	S106	deletion	Transmembrane protein
BD_wave-2.13	14408	C	T	14345	29764	NSP12b	P314L	SNP	RNA-dependent RNA polymerase, post-ribosomal frameshift
BD_wave-2.13	15210	A	G	15147	29764	NSP12b	G581G	SNP_silent	RNA-dependent RNA polymerase, post-ribosomal frameshift
BD_wave-2.13	16687	A	G	16624	29764	NSP13	I151V	SNP	Helicase
BD_wave-2.13	21614	C	T	21551	29764	S	L18F	SNP	Spike
BD_wave-2.13	21801	A	C	21738	29764	S	D80A	SNP	Spike
BD_wave-2.13	22206	A	G	22143	29764	S	D215G	SNP	Spike
BD_wave-2.13	22286	CTTGCTTTA	.	22222	29764	S	L242	deletion	Spike
BD_wave-2.13	22813	G	T	22741	29764	S	K417N	SNP	Spike
BD_wave-2.13	23012	G	A	22940	29764	S	E484K	SNP	Spike
BD_wave-2.13	23063	A	T	22991	29764	S	N501Y	SNP	Spike
BD_wave-2.13	23403	A	G	23331	29764	S	D614G	SNP	Spike
BD_wave-2.13	23664	C	T	23592	29764	S	A701V	SNP	Spike
BD_wave-2.13	25563	G	T	25491	29764	ORF3a	Q57H	SNP	ORF3a protein
BD_wave-2.13	25904	C	T	25832	29764	ORF3a	S171L	SNP	ORF3a protein
BD_wave-2.13	26456	C	T	26384	29764	E	P71L	SNP	Envelope
BD_wave-2.13	28253	C	T	28181	29764	ORF8	F120F	SNP_silent	ORF8 protein
BD_wave-2.13	28887	C	T	28815	29764	N	T205I	SNP	Nucleocapsid protein
BD_wave-2.130	174	G	T	174	29836	5'UTR	174	extragenic	NA
BD_wave-2.130	241	C	T	241	29836	5'UTR	241	extragenic	NA
BD_wave-2.130	1059	C	T	1059	29836	NSP2	T85I	SNP	Non-Structural protein 2
BD_wave-2.130	2246	G	A	2246	29836	NSP2	G481S	SNP	Non-Structural protein 2
BD_wave-2.130	2692	A	T	2692	29836	NSP2	T629T	SNP_silent	Non-Structural protein 2
BD_wave-2.130	3037	C	T	3037	29836	NSP3	F106F	SNP_silent	Predicted phosphoesterase, papain-like proteinase
BD_wave-2.130	5230	G	T	5230	29836	NSP3	K837N	SNP	Predicted phosphoesterase, papain-like proteinase
BD_wave-2.130	6402	C	T	6402	29836	NSP3	P1228L	SNP	Predicted phosphoesterase, papain-like proteinase
BD_wave-2.130	7624	T	C	7624	29836	NSP3	V1635V	SNP_silent	Predicted phosphoesterase, papain-like proteinase
BD_wave-2.130	8052	A	G	8052	29836	NSP3	N1778S	SNP	Predicted phosphoesterase, papain-like proteinase
BD_wave-2.130	10323	A	G	10323	29836	NSP5	K90R	SNP	3C-like proteinase
BD_wave-2.130	10396	G	T	10396	29836	NSP5	V114V	SNP_silent	3C-like proteinase
BD_wave-2.130	10615	C	T	10615	29836	NSP5	D187D	SNP_silent	3C-like proteinase
BD_wave-2.130	11288	TCTGGTTTT	.	11287	29836	NSP6	S106	deletion	Transmembrane protein
BD_wave-2.130	14408	C	T	14399	29836	NSP12b	P314L	SNP	RNA-dependent RNA polymerase, post-ribosomal frameshift
BD_wave-2.130	16687	A	G	16678	29836	NSP13	I151V	SNP	Helicase
BD_wave-2.130	21614	C	T	21605	29836	S	L18F	SNP	Spike
BD_wave-2.130	21801	A	C	21792	29836	S	D80A	SNP	Spike
BD_wave-2.130	22206	A	G	22197	29836	S	D215G	SNP	Spike
BD_wave-2.130	22286	CTTGCTTTA	.	22276	29836	S	L242	deletion	Spike
BD_wave-2.130	22813	G	T	22795	29836	S	K417N	SNP	Spike
BD_wave-2.130	23012	G	A	22994	29836	S	E484K	SNP	Spike
BD_wave-2.130	23063	A	T	23045	29836	S	N501Y	SNP	Spike
BD_wave-2.130	23403	A	G	23385	29836	S	D614G	SNP	Spike
BD_wave-2.130	23664	C	T	23646	29836	S	A701V	SNP	Spike
BD_wave-2.130	25563	G	T	25545	29836	ORF3a	Q57H	SNP	ORF3a protein
BD_wave-2.130	25904	C	T	25886	29836	ORF3a	S171L	SNP	ORF3a protein
BD_wave-2.130	26456	C	T	26438	29836	E	P71L	SNP	Envelope
BD_wave-2.130	26681	C	T	26663	29836	M	F53F	SNP_silent	Membrane
BD_wave-2.130	28253	C	T	28235	29836	ORF8	F120F	SNP_silent	ORF8 protein
BD_wave-2.130	28887	C	T	28869	29836	N	T205I	SNP	Nucleocapsid protein
BD_wave-2.131	174	G	T	174	29827	5'UTR	174	extragenic	NA
BD_wave-2.131	241	C	T	241	29827	5'UTR	241	extragenic	NA
BD_wave-2.131	1059	C	T	1059	29827	NSP2	T85I	SNP	Non-Structural protein 2
BD_wave-2.131	2692	A	T	2692	29827	NSP2	T629T	SNP_silent	Non-Structural protein 2
BD_wave-2.131	3037	C	T	3037	29827	NSP3	F106F	SNP_silent	Predicted phosphoesterase, papain-like proteinase
BD_wave-2.131	5230	G	T	5230	29827	NSP3	K837N	SNP	Predicted phosphoesterase, papain-like proteinase
BD_wave-2.131	5884	C	T	5884	29827	NSP3	Y1055Y	SNP_silent	Predicted phosphoesterase, papain-like proteinase
BD_wave-2.131	6402	C	T	6402	29827	NSP3	P1228L	SNP	Predicted phosphoesterase, papain-like proteinase
BD_wave-2.131	7624	T	C	7624	29827	NSP3	V1635V	SNP_silent	Predicted phosphoesterase, papain-like proteinase
BD_wave-2.131	8052	A	G	8052	29827	NSP3	N1778S	SNP	Predicted phosphoesterase, papain-like proteinase
BD_wave-2.131	10323	A	G	10323	29827	NSP5	K90R	SNP	3C-like proteinase
BD_wave-2.131	10396	G	T	10396	29827	NSP5	V114V	SNP_silent	3C-like proteinase
BD_wave-2.131	10615	C	T	10615	29827	NSP5	D187D	SNP_silent	3C-like proteinase
BD_wave-2.131	11282	AGTTTGTCTGGTTTTAAG	.	11281	29827	NSP6	S104	deletion	Transmembrane protein
BD_wave-2.131	11417	G	T	11399	29827	NSP6	V149F	SNP	Transmembrane protein
BD_wave-2.131	14408	C	T	14390	29827	NSP12b	P314L	SNP	RNA-dependent RNA polymerase, post-ribosomal frameshift
BD_wave-2.131	16687	A	G	16669	29827	NSP13	I151V	SNP	Helicase
BD_wave-2.131	21614	C	T	21596	29827	S	L18F	SNP	Spike
BD_wave-2.131	21801	A	C	21783	29827	S	D80A	SNP	Spike
BD_wave-2.131	22206	A	G	22188	29827	S	D215G	SNP	Spike
BD_wave-2.131	22286	CTTGCTTTA	.	22267	29827	S	L242	deletion	Spike
BD_wave-2.131	22813	G	T	22786	29827	S	K417N	SNP	Spike
BD_wave-2.131	23012	G	A	22985	29827	S	E484K	SNP	Spike
BD_wave-2.131	23063	A	T	23036	29827	S	N501Y	SNP	Spike
BD_wave-2.131	23403	A	G	23376	29827	S	D614G	SNP	Spike
BD_wave-2.131	23664	C	T	23637	29827	S	A701V	SNP	Spike
BD_wave-2.131	25563	G	T	25536	29827	ORF3a	Q57H	SNP	ORF3a protein
BD_wave-2.131	25603	C	T	25576	29827	ORF3a	Q70Q	SNP_silent	ORF3a protein
BD_wave-2.131	25904	C	T	25877	29827	ORF3a	S171L	SNP	ORF3a protein
BD_wave-2.131	26456	C	T	26429	29827	E	P71L	SNP	Envelope
BD_wave-2.131	28253	C	T	28226	29827	ORF8	F120F	SNP_silent	ORF8 protein
BD_wave-2.131	28887	C	T	28860	29827	N	T205I	SNP	Nucleocapsid protein
BD_wave-2.131	29477	G	T	29450	29827	N	D402Y	SNP	Nucleocapsid protein
BD_wave-2.132	174	G	T	174	29827	5'UTR	174	extragenic	NA
BD_wave-2.132	241	C	T	241	29827	5'UTR	241	extragenic	NA
BD_wave-2.132	539	C	T	539	29827	NSP1	L92F	SNP	Leader protein
BD_wave-2.132	1059	C	T	1059	29827	NSP2	T85I	SNP	Non-Structural protein 2
BD_wave-2.132	2692	A	T	2692	29827	NSP2	T629T	SNP_silent	Non-Structural protein 2
BD_wave-2.132	3037	C	T	3037	29827	NSP3	F106F	SNP_silent	Predicted phosphoesterase, papain-like proteinase
BD_wave-2.132	5230	G	T	5230	29827	NSP3	K837N	SNP	Predicted phosphoesterase, papain-like proteinase
BD_wave-2.132	5812	C	T	5812	29827	NSP3	D1031D	SNP_silent	Predicted phosphoesterase, papain-like proteinase
BD_wave-2.132	6402	C	T	6402	29827	NSP3	P1228L	SNP	Predicted phosphoesterase, papain-like proteinase
BD_wave-2.132	7624	T	C	7624	29827	NSP3	V1635V	SNP_silent	Predicted phosphoesterase, papain-like proteinase
BD_wave-2.132	8052	A	G	8052	29827	NSP3	N1778S	SNP	Predicted phosphoesterase, papain-like proteinase
BD_wave-2.132	10313	C	A	10313	29827	NSP5	L87I	SNP	3C-like proteinase
BD_wave-2.132	10323	A	G	10323	29827	NSP5	K90R	SNP	3C-like proteinase
BD_wave-2.132	10396	G	T	10396	29827	NSP5	V114V	SNP_silent	3C-like proteinase
BD_wave-2.132	10615	C	T	10615	29827	NSP5	D187D	SNP_silent	3C-like proteinase
BD_wave-2.132	11288	TCTGGTTTT	.	11287	29827	NSP6	S106	deletion	Transmembrane protein
[truncated: 13,243 more rows]
