# Supplementary material for: Wave-wise comparative genomic study for revealing the complete scenario and dynamic nature of COVID-19 pandemic in Bangladesh
Source: PLoS One. 2021 Sep 29;16(9):e0258019. doi: 10.1371/journal.pone.0258019 (PMC8480844; doi:10.1371/journal.pone.0258019)
Supplement: S6 File — Types of mutations found in wave-1 and wave-2. (XLSX) [file pone.0258019.s006.xlsx]

## Sheet: mutation_events_wave-1
Mutation	Freq	Percentage
SNP	7789	58.89
SNP_silent	3810	28.8
extragenic	1291	9.76
deletion_frameshift	145	1.1
deletion	115	0.87
SNP_stop	47	0.36
insertion_frameshift	24	0.18
insertion	4	0.03
deletion_stop	1	0.01
insertion_stop	1	0.01

## Sheet: mutation_events_wave-2
Mutation	Freq	Percentage
SNP	9374	61.5
SNP_silent	3537	23.21
extragenic	1063	6.97
deletion	943	6.19
deletion_frameshift	156	1.02
SNP_stop	147	0.96
insertion_frameshift	22	0.14
